# Supplementary material for: Mechanistic Versatility at Ir(PSiP) Pincer Catalysts: Triflate Proton Shuttling from 2-Butyne to Diene and [3]Dendralene Motifs
Source: Organometallics. 2022 Sep 13;41(18):2622–30. doi: 10.1021/acs.organomet.2c00375 (PMC9518705; doi:10.1021/acs.organomet.2c00375)
Supplement: Supplementary file 2 — om2c00375_si_002.xyz [file om2c00375_si_002.xyz]

77
1calc
Ir      0.000000    0.000000    0.000000
Si      0.000000    0.000000    2.274000
C       1.701000    0.000000    3.107000
P       0.219000    2.321000    0.307000
P      -0.470000   -2.259000    0.242000
C      -0.716000    1.692000    2.822000
C      -0.468000    2.781000    1.953000
C      -0.727000    4.095000    2.360000
C      -1.301000    4.339000    3.604000
C      -1.599000    3.275000    4.452000
C      -1.286000    1.972000    4.070000
C      -0.847000   -1.608000    2.874000
C      -0.979000   -2.687000    1.963000
C      -1.409000   -3.939000    2.423000
C      -1.748000   -4.121000    3.760000
C      -1.640000   -3.065000    4.661000
C      -1.175000   -1.829000    4.219000
H       1.571000    0.067000    4.200000
H       2.278000   -0.909000    2.889000
H       2.295000    0.870000    2.787000
H      -0.471000    4.947000    1.728000
H      -1.515000    5.366000    3.910000
H      -2.061000    3.463000    5.424000
H      -1.498000    1.155000    4.766000
H      -1.486000   -4.803000    1.763000
H      -2.092000   -5.102000    4.098000
H      -1.901000   -3.210000    5.712000
H      -1.054000   -1.023000    4.948000
C       2.049000    2.701000    0.124000
H       2.586000    1.779000    0.433000
C       2.498000    3.028000   -1.304000
C       2.474000    3.812000    1.087000
H       3.607000    3.088000   -1.343000
H       2.187000    2.237000   -2.007000
H       2.093000    4.001000   -1.647000
H       3.569000    3.986000    1.012000
H       1.948000    4.760000    0.857000
H       2.251000    3.518000    2.134000
C      -0.627000    3.103000   -1.164000
H      -0.072000    2.837000   -2.086000
C      -2.035000    2.526000   -1.301000
C      -0.704000    4.630000   -1.057000
H      -2.554000    2.978000   -2.173000
H      -1.979000    1.434000   -1.465000
H      -2.631000    2.720000   -0.384000
H      -1.477000    4.939000   -0.324000
H       0.268000    5.066000   -0.760000
H      -0.983000    5.058000   -2.044000
C      -1.754000   -2.736000   -1.031000
H      -1.235000   -3.213000   -1.889000
C      -2.801000   -3.720000   -0.504000
C      -2.444000   -1.477000   -1.551000
H      -3.582000   -3.894000   -1.274000
H      -2.339000   -4.703000   -0.293000
H      -3.295000   -3.323000    0.407000
H      -3.155000   -1.734000   -2.365000
H      -3.002000   -0.970000   -0.735000
H      -1.690000   -0.781000   -1.968000
C       1.040000   -3.254000   -0.212000
H       1.284000   -3.042000   -1.271000
C       2.229000   -2.810000    0.638000
C       0.821000   -4.762000   -0.078000
H       3.148000   -3.346000    0.320000
H       2.403000   -1.721000    0.513000
H       2.041000   -3.028000    1.711000
H       1.705000   -5.304000   -0.478000
H       0.696000   -5.055000    0.984000
H      -0.061000   -5.086000   -0.665000
O       1.502000   -0.158000   -1.531000
S       1.215000   -0.431000   -3.002000
C       2.941000   -0.791000   -3.558000
O       0.799000    0.761000   -3.726000
O       0.474000   -1.668000   -3.221000
F       3.420000   -1.847000   -2.914000
F       2.943000   -1.047000   -4.857000
F       3.734000    0.245000   -3.326000
H      -1.408000    0.207000    0.644000

79
[2calc]+
Ir      0.000000    0.000000    0.000000
Si      0.000000    0.000000    2.360000
C       1.705000    0.000000    3.171000
P      -1.853000    1.666000    0.560000
P      -0.792000   -2.169000    0.369000
C      -0.856000    1.560000    3.056000
C      -1.717000    2.326000    2.249000
C      -2.346000    3.475000    2.744000
C      -2.130000    3.859000    4.063000
C      -1.286000    3.108000    4.882000
C      -0.650000    1.975000    4.380000
C      -1.084000   -1.489000    2.923000
C      -1.548000   -2.461000    2.004000
C      -2.363000   -3.519000    2.421000
C      -2.740000   -3.606000    3.758000
C      -2.291000   -2.662000    4.680000
C      -1.468000   -1.618000    4.265000
H       2.019000    1.043000    3.334000
H       1.662000   -0.498000    4.153000
H       2.497000   -0.491000    2.590000
H      -2.997000    4.085000    2.114000
H      -2.618000    4.755000    4.451000
H      -1.112000    3.419000    5.915000
H       0.028000    1.418000    5.034000
H      -2.716000   -4.291000    1.737000
H      -3.387000   -4.425000    4.081000
H      -2.588000   -2.739000    5.729000
H      -1.136000   -0.882000    5.003000
C      -1.589000    3.103000   -0.630000
H      -1.155000    2.660000   -1.542000
C      -2.835000    3.842000   -1.116000
C      -0.582000    4.112000   -0.056000
H      -2.555000    4.525000   -1.946000
H      -3.583000    3.134000   -1.526000
H      -3.264000    4.476000   -0.314000
H      -0.150000    4.724000   -0.876000
H      -1.069000    4.798000    0.667000
H       0.245000    3.597000    0.475000
C      -3.640000    1.066000    0.384000
H      -3.842000    0.875000   -0.692000
C      -3.844000   -0.233000    1.157000
C      -4.696000    2.047000    0.933000
H      -4.904000   -0.565000    1.108000
H      -3.255000   -1.027000    0.710000
H      -3.554000   -0.113000    2.222000
H      -5.713000    1.657000    0.712000
H      -4.612000    2.149000    2.035000
H      -4.658000    3.047000    0.489000
C      -1.916000   -2.433000   -1.117000
H      -2.428000   -1.462000   -1.280000
C      -1.131000   -2.686000   -2.411000
C      -3.016000   -3.480000   -0.908000
H      -1.761000   -2.423000   -3.287000
H      -0.218000   -2.061000   -2.447000
H      -0.835000   -3.744000   -2.526000
H      -3.629000   -3.568000   -1.830000
H      -2.603000   -4.477000   -0.674000
H      -3.698000   -3.168000   -0.092000
C       0.557000   -3.483000    0.249000
H       1.183000   -3.272000   -0.641000
C       1.445000   -3.452000    1.500000
C       0.016000   -4.913000    0.103000
H       2.359000   -4.062000    1.335000
H       1.757000   -2.429000    1.744000
H       0.903000   -3.856000    2.382000
H       0.852000   -5.643000    0.159000
H      -0.700000   -5.158000    0.911000
H      -0.460000   -5.080000   -0.876000
C       2.027000    0.719000   -0.497000
C       1.966000   -0.700000   -0.578000
C       1.178000    1.450000   -1.330000
C       0.571000    0.865000   -2.581000
H       1.266000    0.198000   -3.113000
H       0.245000    1.657000   -3.269000
H      -0.349000    0.261000   -2.376000
H       1.893000   -1.153000   -1.574000
H       2.619000   -1.261000    0.093000
H       2.594000    1.232000    0.285000
H       1.231000    2.537000   -1.265000

87
3calc
Ir      0.000000    0.000000    0.000000
Si      0.000000    0.000000    2.353000
C       1.646000    0.000000    3.284000
P       2.160000   -0.762000   -0.645000
P      -1.774000    1.438000    0.334000
C       2.712000    0.856000   -0.062000
C       3.909000    1.564000   -0.001000
C       3.884000    2.852000    0.531000
C       2.675000    3.394000    0.975000
C       1.482000    2.674000    0.913000
C       1.466000    1.372000    0.383000
C      -1.864000    2.213000    1.986000
C      -2.673000    3.278000    2.401000
C      -2.597000    3.736000    3.713000
C      -1.722000    3.131000    4.614000
C      -0.935000    2.057000    4.206000
C      -0.989000    1.570000    2.892000
H       1.462000    0.332000    4.319000
H       2.045000   -1.023000    3.358000
H       2.412000    0.653000    2.844000
H       4.848000    1.138000   -0.364000
H       4.805000    3.435000    0.599000
H       2.663000    4.407000    1.388000
H       0.571000    3.141000    1.295000
H      -3.372000    3.775000    1.725000
H      -3.225000    4.572000    4.030000
H      -1.659000    3.496000    5.643000
H      -0.267000    1.586000    4.932000
C       3.046000   -2.090000    0.314000
H       2.981000   -1.800000    1.381000
C       2.369000   -3.452000    0.174000
C       4.532000   -2.176000   -0.040000
H       2.775000   -4.153000    0.934000
H       1.283000   -3.353000    0.346000
H       2.538000   -3.896000   -0.826000
H       5.040000   -2.886000    0.647000
H       4.680000   -2.535000   -1.076000
H       5.016000   -1.186000    0.078000
C       2.382000   -0.840000   -2.498000
H       1.541000   -0.257000   -2.933000
C       3.682000   -0.169000   -2.952000
C       2.285000   -2.261000   -3.049000
H       3.801000   -0.270000   -4.052000
H       3.653000    0.916000   -2.722000
H       4.563000   -0.623000   -2.457000
H       2.193000   -2.228000   -4.156000
H       3.188000   -2.852000   -2.801000
H       1.387000   -2.768000   -2.652000
C      -1.497000    2.704000   -1.023000
H      -0.401000    2.866000   -1.072000
C      -1.901000    2.166000   -2.398000
C      -2.111000    4.078000   -0.746000
H      -1.540000    2.852000   -3.194000
H      -1.437000    1.172000   -2.571000
H      -3.000000    2.076000   -2.493000
H      -1.894000    4.765000   -1.591000
H      -3.207000    4.026000   -0.621000
H      -1.652000    4.522000    0.161000
C      -3.408000    0.590000   -0.025000
H      -3.358000    0.131000   -1.034000
C      -3.638000   -0.527000    0.993000
C      -4.610000    1.539000   -0.005000
H      -4.544000   -1.111000    0.726000
H      -2.775000   -1.219000    1.003000
H      -3.773000   -0.103000    2.010000
H      -5.544000    0.966000   -0.191000
H      -4.712000    2.040000    0.978000
H      -4.542000    2.292000   -0.809000
C      -0.957000   -1.501000    3.008000
C      -1.977000   -1.312000    3.870000
H      -2.262000   -0.281000    4.115000
C      -0.493000   -2.859000    2.560000
C      -2.821000   -2.347000    4.541000
H      -0.910000   -3.676000    3.165000
H      -0.782000   -3.048000    1.513000
H       0.605000   -2.944000    2.611000
H      -3.864000   -2.273000    4.187000
H      -2.483000   -3.375000    4.358000
H      -2.852000   -2.182000    5.631000
O      -1.243000   -1.207000   -1.220000
S      -1.657000   -2.650000   -1.491000
O      -0.569000   -3.606000   -1.340000
O      -2.952000   -2.980000   -0.922000
C      -1.952000   -2.495000   -3.312000
F      -0.867000   -2.042000   -3.930000
F      -2.263000   -3.679000   -3.816000
F      -2.949000   -1.654000   -3.546000

87
5calc_mer 
Ir      0.000000    0.000000    0.000000
Si      0.000000    0.000000    2.335000
C       1.517000    0.000000    3.480000
P      -0.711000    2.245000    0.259000
P      -0.175000   -2.349000    0.316000
C      -0.945000    1.575000    2.905000
C      -1.192000    2.629000    1.994000
C      -1.756000    3.832000    2.444000
C      -2.100000    3.994000    3.781000
C      -1.868000    2.964000    4.689000
C      -1.281000    1.781000    4.252000
C      -0.827000   -1.652000    2.879000
C      -0.767000   -2.764000    2.009000
C      -1.135000   -4.038000    2.465000
C      -1.614000   -4.211000    3.759000
C      -1.720000   -3.117000    4.614000
C      -1.314000   -1.860000    4.178000
H       2.234000   -0.796000    3.231000
H       2.046000    0.962000    3.500000
H       1.156000   -0.200000    4.502000
H      -1.916000    4.680000    1.778000
H      -2.543000    4.936000    4.113000
H      -2.129000    3.090000    5.743000
H      -1.067000    1.005000    4.991000
H      -1.073000   -4.922000    1.830000
H      -1.909000   -5.208000    4.096000
H      -2.107000   -3.247000    5.628000
H      -1.378000   -1.023000    4.877000
C       0.618000    3.458000   -0.297000
H       1.584000    3.030000    0.015000
C       0.684000    3.596000   -1.817000
C       0.564000    4.827000    0.390000
H      -0.225000    4.081000   -2.224000
H       1.565000    4.207000   -2.107000
H       0.805000    2.596000   -2.271000
H       1.423000    5.448000    0.057000
H      -0.360000    5.383000    0.154000
H       0.659000    4.708000    1.489000
C      -2.216000    2.497000   -0.842000
H      -1.895000    2.330000   -1.887000
C      -3.310000    1.473000   -0.510000
C      -2.823000    3.903000   -0.781000
H      -4.258000    1.727000   -1.030000
H      -3.024000    0.463000   -0.861000
H      -3.506000    1.446000    0.583000
H      -3.340000    4.078000    0.182000
H      -2.070000    4.685000   -0.965000
H      -3.585000    4.009000   -1.583000
C      -1.446000   -2.907000   -0.954000
H      -2.072000   -2.013000   -1.148000
C      -0.816000   -3.318000   -2.289000
C      -2.420000   -3.980000   -0.462000
H      -1.574000   -3.255000   -3.098000
H       0.023000   -2.649000   -2.544000
H      -0.437000   -4.358000   -2.269000
H      -3.200000   -4.155000   -1.234000
H      -1.909000   -4.944000   -0.279000
H      -2.941000   -3.640000    0.456000
C       1.407000   -3.317000    0.022000
H       1.766000   -3.088000   -1.003000
C       2.486000   -2.875000    1.012000
C       1.228000   -4.836000    0.151000
H       3.435000   -3.419000    0.816000
H       2.690000   -1.800000    0.907000
H       2.167000   -3.073000    2.057000
H       2.119000   -5.349000   -0.268000
H       1.135000   -5.141000    1.214000
H       0.346000   -5.203000   -0.397000
C       2.011000    0.123000   -1.212000
C       2.196000   -0.193000   -2.628000
C       2.310000    0.536000   -0.081000
C       3.207000    1.074000    0.949000
H       4.053000    1.570000    0.447000
H       3.615000    0.282000    1.593000
H       2.725000    1.806000    1.610000
H       3.277000   -0.239000   -2.834000
H       1.753000    0.587000   -3.265000
H      -1.480000   -0.250000    0.515000
H       1.731000   -1.136000   -2.934000
O      -0.843000   -0.078000   -2.143000
S      -0.885000    0.120000   -3.636000
C      -2.702000   -0.036000   -3.987000
O      -0.299000   -0.981000   -4.395000
O      -0.552000    1.478000   -4.059000
F      -2.884000   -0.172000   -5.292000
F      -3.220000   -1.098000   -3.378000
F      -3.369000    1.039000   -3.584000

79
[5calc_fac]+ 
Ir      0.000000    0.000000    0.000000
Si      0.000000    0.000000    2.464000
C       1.785000    0.000000    3.062000
P      -1.614000    1.743000    0.675000
P      -0.808000   -2.247000    0.544000
C      -0.803000    1.560000    3.203000
C      -1.610000    2.376000    2.387000
C      -2.295000    3.472000    2.928000
C      -2.145000    3.777000    4.277000
C      -1.319000    3.001000    5.090000
C      -0.656000    1.900000    4.556000
C      -0.914000   -1.532000    3.135000
C      -1.280000   -2.594000    2.280000
C      -1.868000   -3.754000    2.803000
C      -2.122000   -3.847000    4.168000
C      -1.782000   -2.798000    5.021000
C      -1.177000   -1.656000    4.507000
H       1.772000    0.191000    4.148000
H       2.315000   -0.948000    2.908000
H       2.359000    0.811000    2.588000
H      -2.945000    4.116000    2.335000
H      -2.674000    4.636000    4.694000
H      -1.193000    3.258000    6.144000
H      -0.009000    1.309000    5.209000
H      -2.137000   -4.608000    2.182000
H      -2.589000   -4.750000    4.566000
H      -1.988000   -2.874000    6.091000
H      -0.916000   -0.846000    5.192000
C      -1.216000    3.130000   -0.518000
H      -0.121000    3.262000   -0.450000
C      -1.526000    2.741000   -1.967000
C      -1.794000    4.501000   -0.154000
H      -1.128000    3.512000   -2.660000
H      -1.038000    1.777000   -2.220000
H      -2.614000    2.645000   -2.141000
H      -1.544000    5.239000   -0.946000
H      -2.890000    4.489000   -0.037000
H      -1.327000    4.871000    0.782000
C      -3.363000    1.156000    0.296000
H      -3.362000    0.656000   -0.694000
C      -3.795000    0.131000    1.350000
C      -4.415000    2.269000    0.234000
H      -4.765000   -0.330000    1.066000
H      -3.050000   -0.676000    1.434000
H      -3.902000    0.612000    2.345000
H      -4.414000    2.880000    1.155000
H      -4.273000    2.907000   -0.656000
H      -5.429000    1.825000    0.127000
C      -2.200000   -2.633000   -0.662000
H      -2.833000   -1.725000   -0.715000
C      -1.676000   -2.875000   -2.081000
C      -3.152000   -3.744000   -0.215000
H      -2.521000   -2.869000   -2.802000
H      -0.969000   -2.071000   -2.374000
H      -1.162000   -3.853000   -2.161000
H      -3.951000   -3.883000   -0.975000
H      -2.639000   -4.712000   -0.086000
H      -3.654000   -3.454000    0.731000
C       0.597000   -3.415000    0.131000
H       0.880000   -3.251000   -0.927000
C       1.808000   -3.087000    1.005000
C       0.251000   -4.900000    0.292000
H       2.678000   -3.712000    0.712000
H       2.096000   -2.027000    0.877000
H       1.579000   -3.270000    2.076000
H       1.140000   -5.518000    0.046000
H      -0.043000   -5.136000    1.333000
H      -0.542000   -5.208000   -0.410000
C       1.574000   -0.319000   -1.162000
C       2.412000   -1.204000   -1.999000
C       1.471000    0.986000   -0.906000
C       2.186000    2.222000   -1.288000
H       1.642000    2.740000   -2.094000
H       3.194000    1.989000   -1.667000
H       2.278000    2.928000   -0.450000
H       2.985000   -1.923000   -1.394000
H       3.130000   -0.617000   -2.592000
H      -1.287000   -0.156000   -0.852000
H       1.791000   -1.792000   -2.691000

89
[6calc]+
Ir      0.000000    0.000000    0.000000
Si      0.000000    0.000000    2.402000
C       1.646000    0.000000    3.319000
P      -2.202000    1.007000    0.655000
P      -0.619000   -2.230000    0.372000
C      -1.000000    1.524000    2.993000
C      -1.983000    2.068000    2.134000
C      -2.658000    3.245000    2.472000
C      -2.376000    3.877000    3.683000
C      -1.443000    3.330000    4.561000
C      -0.760000    2.165000    4.214000
C      -0.946000   -1.562000    2.963000
C      -1.253000   -2.597000    2.055000
C      -1.913000   -3.755000    2.490000
C      -2.288000   -3.873000    3.825000
C      -2.004000   -2.853000    4.731000
C      -1.332000   -1.713000    4.303000
H       2.237000   -0.901000    3.110000
H       2.268000    0.876000    3.089000
H       1.451000    0.003000    4.405000
H      -3.394000    3.708000    1.816000
H      -2.895000    4.803000    3.940000
H      -1.233000    3.825000    5.512000
H      -0.006000    1.772000    4.903000
H      -2.135000   -4.589000    1.824000
H      -2.808000   -4.775000    4.156000
H      -2.307000   -2.951000    5.777000
H      -1.116000   -0.919000    5.025000
C      -2.757000    2.110000   -0.753000
H      -2.111000    3.005000   -0.674000
C      -2.473000    1.466000   -2.117000
C      -4.204000    2.622000   -0.662000
H      -2.471000    2.249000   -2.905000
H      -1.488000    0.961000   -2.117000
H      -3.236000    0.719000   -2.400000
H      -4.243000    3.689000   -0.970000
H      -4.881000    2.067000   -1.344000
H      -4.606000    2.549000    0.366000
C      -3.600000   -0.204000    1.095000
H      -3.133000   -1.184000    1.225000
C      -4.250000    0.129000    2.443000
C      -4.694000   -0.418000    0.041000
H      -5.030000   -0.623000    2.692000
H      -3.497000    0.102000    3.257000
H      -4.723000    1.133000    2.413000
H      -5.228000   -1.368000    0.257000
H      -5.459000    0.381000    0.074000
H      -4.282000   -0.513000   -0.974000
C      -1.842000   -2.617000   -0.997000
H      -2.375000   -1.666000   -1.177000
C      -1.156000   -2.959000   -2.320000
C      -2.908000   -3.656000   -0.640000
H      -1.910000   -3.023000   -3.132000
H      -0.440000   -2.158000   -2.592000
H      -0.628000   -3.932000   -2.262000
H      -3.646000   -3.731000   -1.467000
H      -2.471000   -4.659000   -0.488000
H      -3.469000   -3.346000    0.263000
C       0.829000   -3.398000    0.166000
H       1.191000   -3.337000   -0.870000
C       1.958000   -2.988000    1.114000
C       0.474000   -4.869000    0.412000
H       2.868000   -3.592000    0.911000
H       2.213000   -1.919000    0.974000
H       1.656000   -3.143000    2.172000
H       1.354000   -5.506000    0.182000
H       0.199000   -5.050000    1.470000
H      -0.344000   -5.199000   -0.252000
C       1.499000   -0.346000   -1.294000
C       1.285000    0.879000   -1.908000
C       0.928000    1.957000   -0.999000
C       1.362000    1.871000    0.338000
C       2.421000   -1.336000   -1.937000
C       1.426000    1.144000   -3.378000
C       0.429000    3.257000   -1.557000
C       1.206000    3.022000    1.286000
H       3.011000   -1.913000   -1.212000
H       1.912000   -2.058000   -2.596000
H       3.151000   -0.808000   -2.569000
H       0.491000    1.542000   -3.799000
H       2.210000    1.896000   -3.573000
H       1.676000    0.233000   -3.934000
H      -0.263000    3.153000   -2.400000
H      -0.009000    3.916000   -0.799000
H       1.313000    3.790000   -1.949000
H       1.428000    2.735000    2.321000
H       1.937000    3.802000    1.010000
H       0.208000    3.477000    1.277000
H       2.238000    1.246000    0.526000

89
[6'calc]+
Ir      0.000000    0.000000    0.000000
Si      0.000000    0.000000    2.369000
C       1.632000    0.000000    3.314000
P      -2.000000    1.483000    0.572000
P      -0.755000   -2.169000    0.284000
C      -0.969000    1.498000    3.056000
C      -1.922000    2.173000    2.263000
C      -2.693000    3.209000    2.808000
C      -2.507000    3.593000    4.132000
C      -1.558000    2.949000    4.922000
C      -0.799000    1.914000    4.386000
C      -0.932000   -1.581000    2.914000
C      -1.243000   -2.607000    1.996000
C      -1.788000   -3.820000    2.440000
C      -2.076000   -3.994000    3.790000
C      -1.815000   -2.973000    4.703000
C      -1.239000   -1.785000    4.267000
H       1.418000    0.043000    4.393000
H       2.225000   -0.912000    3.161000
H       2.251000    0.876000    3.064000
H      -3.439000    3.753000    2.229000
H      -3.108000    4.407000    4.544000
H      -1.408000    3.258000    5.959000
H      -0.057000    1.427000    5.023000
H      -2.002000   -4.650000    1.768000
H      -2.510000   -4.937000    4.128000
H      -2.053000   -3.112000    5.761000
H      -1.028000   -0.999000    4.998000
C      -1.789000    2.853000   -0.681000
H      -0.694000    2.946000   -0.792000
C      -2.358000    2.466000   -2.049000
C      -2.267000    4.238000   -0.237000
H      -2.019000    3.191000   -2.819000
H      -2.008000    1.453000   -2.334000
H      -3.464000    2.470000   -2.056000
H      -2.055000    4.979000   -1.037000
H      -3.351000    4.266000   -0.033000
H      -1.706000    4.566000    0.662000
C      -3.732000    0.784000    0.332000
H      -3.794000    0.352000   -0.686000
C      -3.998000   -0.314000    1.364000
C      -4.858000    1.820000    0.450000
H      -4.980000   -0.798000    1.172000
H      -3.228000   -1.091000    1.308000
H      -3.995000    0.102000    2.394000
H      -5.834000    1.329000    0.246000
H      -4.914000    2.245000    1.470000
H      -4.764000    2.629000   -0.290000
C      -2.151000   -2.476000   -0.945000
H      -2.750000   -1.553000   -0.929000
C      -1.680000   -2.641000   -2.399000
C      -3.112000   -3.597000   -0.537000
H      -2.149000   -1.865000   -3.040000
H      -0.584000   -2.551000   -2.491000
H      -1.968000   -3.628000   -2.821000
H      -3.937000   -3.671000   -1.277000
H      -2.599000   -4.576000   -0.496000
H      -3.580000   -3.371000    0.443000
C       0.652000   -3.339000   -0.146000
H       1.207000   -2.901000   -1.001000
C       1.621000   -3.452000    1.035000
C       0.200000   -4.751000   -0.541000
H       2.576000   -3.913000    0.705000
H       1.838000   -2.457000    1.453000
H       1.188000   -4.072000    1.848000
H       1.089000   -5.386000   -0.743000
H      -0.380000   -5.230000    0.272000
H      -0.398000   -4.748000   -1.468000
C       1.909000    0.057000   -0.246000
C       1.755000    1.216000   -1.029000
C       0.986000    1.174000   -2.275000
C       0.619000   -0.028000   -2.832000
C       3.206000   -0.416000    0.286000
C       2.567000    2.448000   -0.717000
C       0.843000    2.437000   -3.079000
C      -0.042000   -0.164000   -4.168000
H       3.208000   -0.616000    1.364000
H       3.433000   -1.373000   -0.218000
H       4.031000    0.270000    0.045000
H       3.301000    2.656000   -1.513000
H       1.922000    3.334000   -0.631000
H       3.106000    2.346000    0.233000
H       1.762000    2.563000   -3.677000
H       0.014000    2.385000   -3.795000
H       0.739000    3.353000   -2.486000
H      -0.185000   -1.214000   -4.450000
H      -1.018000    0.342000   -4.231000
H       0.595000    0.284000   -4.950000
H       1.057000   -0.929000   -2.398000

89
[7calc]+
Ir      0.000000    0.000000    0.000000
Si      0.000000    0.000000    2.371000
C       1.641000    0.000000    3.300000
P      -1.881000    1.488000    0.500000
P      -0.703000   -2.275000    0.423000
C      -1.016000    1.469000    3.039000
C      -2.007000    2.062000    2.231000
C      -2.909000    2.985000    2.776000
C      -2.798000    3.351000    4.114000
C      -1.789000    2.815000    4.911000
C      -0.908000    1.878000    4.376000
C      -0.961000   -1.548000    2.982000
C      -1.298000   -2.612000    2.120000
C      -1.925000   -3.763000    2.617000
C      -2.255000   -3.842000    3.965000
C      -1.948000   -2.790000    4.827000
C      -1.298000   -1.661000    4.339000
H       1.984000    1.025000    3.500000
H       1.485000   -0.502000    4.268000
H       2.449000   -0.533000    2.781000
H      -3.698000    3.457000    2.192000
H      -3.501000    4.076000    4.531000
H      -1.692000    3.125000    5.954000
H      -0.126000    1.461000    5.017000
H      -2.157000   -4.620000    1.985000
H      -2.753000   -4.737000    4.344000
H      -2.213000   -2.854000    5.885000
H      -1.062000   -0.849000    5.032000
C      -1.651000    3.005000   -0.596000
H      -0.607000    3.331000   -0.455000
C      -1.817000    2.677000   -2.084000
C      -2.459000    4.246000   -0.195000
H      -1.350000    3.475000   -2.700000
H      -1.320000    1.721000   -2.330000
H      -2.879000    2.600000   -2.381000
H      -2.286000    5.061000   -0.931000
H      -3.544000    4.064000   -0.148000
H      -2.109000    4.627000    0.786000
C      -3.524000    0.707000    0.008000
H      -3.371000    0.202000   -0.966000
C      -3.934000   -0.330000    1.053000
C      -4.700000    1.677000   -0.173000
H      -4.806000   -0.919000    0.697000
H      -3.110000   -1.026000    1.238000
H      -4.195000    0.159000    2.015000
H      -5.630000    1.104000   -0.377000
H      -4.877000    2.277000    0.737000
H      -4.564000    2.332000   -1.049000
C      -1.954000   -2.738000   -0.910000
H      -2.428000   -1.785000   -1.204000
C      -1.316000   -3.302000   -2.185000
C      -3.084000   -3.653000   -0.431000
H      -2.060000   -3.297000   -3.010000
H      -0.459000   -2.685000   -2.501000
H      -0.970000   -4.344000   -2.048000
H      -3.861000   -3.729000   -1.221000
H      -2.717000   -4.677000   -0.224000
H      -3.575000   -3.239000    0.471000
C       0.742000   -3.452000    0.213000
H       1.102000   -3.389000   -0.833000
C       1.885000   -3.041000    1.143000
C       0.380000   -4.916000    0.498000
H       2.793000   -3.645000    0.928000
H       2.134000   -1.978000    0.996000
H       1.601000   -3.181000    2.208000
H       1.215000   -5.574000    0.176000
H       0.216000   -5.087000    1.582000
H      -0.524000   -5.234000   -0.049000
C       2.167000    0.543000   -0.532000
C       1.293000    1.673000   -0.554000
C       1.670000   -0.540000   -1.309000
C       3.400000    0.507000    0.291000
C       4.298000   -0.488000    0.112000
C       0.853000   -0.296000   -2.560000
C       3.675000    1.707000    1.153000
C       5.630000   -0.653000    0.751000
H       0.950000    2.004000   -1.542000
H       1.503000    2.501000    0.126000
H       2.235000   -1.472000   -1.301000
H       4.049000   -1.274000   -0.608000
H       1.018000   -1.102000   -3.287000
H      -0.250000   -0.281000   -2.381000
H       1.097000    0.662000   -3.044000
H       3.943000    2.576000    0.529000
H       2.804000    2.000000    1.752000
H       4.507000    1.533000    1.846000
H       6.426000   -0.617000   -0.011000
H       5.857000    0.103000    1.513000
H       5.706000   -1.649000    1.219000

89
[7calc_iso]+
Ir      0.000000    0.000000    0.000000
Si      0.000000    0.000000    2.371000
C       1.645000    0.000000    3.283000
P      -1.766000    1.573000    0.488000
P      -0.844000   -2.238000    0.419000
C      -1.001000    1.474000    3.051000
C      -1.974000    2.076000    2.230000
C      -2.902000    2.978000    2.767000
C      -2.830000    3.319000    4.114000
C      -1.831000    2.782000    4.924000
C      -0.928000    1.863000    4.396000
C      -1.017000   -1.512000    2.985000
C      -1.461000   -2.533000    2.116000
C      -2.162000   -3.639000    2.614000
C      -2.460000   -3.717000    3.970000
C      -2.042000   -2.710000    4.840000
C      -1.319000   -1.628000    4.349000
H       2.113000    0.995000    3.249000
H       1.451000   -0.247000    4.340000
H       2.369000   -0.733000    2.905000
H      -3.676000    3.455000    2.167000
H      -3.553000    4.026000    4.527000
H      -1.763000    3.076000    5.974000
H      -0.158000    1.443000    5.049000
H      -2.469000   -4.471000    1.980000
H      -3.016000   -4.577000    4.350000
H      -2.277000   -2.775000    5.905000
H      -0.998000   -0.852000    5.049000
C      -1.375000    3.141000   -0.488000
H      -0.322000    3.381000   -0.257000
C      -1.473000    2.941000   -2.007000
C      -2.129000    4.399000   -0.039000
H      -0.719000    3.578000   -2.517000
H      -1.280000    1.891000   -2.286000
H      -2.464000    3.231000   -2.406000
H      -1.855000    5.254000   -0.694000
H      -3.224000    4.281000   -0.082000
H      -1.829000    4.680000    0.992000
C      -3.405000    0.910000   -0.153000
H      -3.195000    0.402000   -1.114000
C      -3.972000   -0.105000    0.841000
C      -4.490000    1.957000   -0.436000
H      -4.817000   -0.663000    0.384000
H      -3.201000   -0.829000    1.137000
H      -4.331000    0.402000    1.762000
H      -5.420000    1.448000   -0.767000
H      -4.739000    2.542000    0.467000
H      -4.207000    2.627000   -1.262000
C      -2.090000   -2.660000   -0.931000
H      -2.522000   -1.693000   -1.241000
C      -1.453000   -3.259000   -2.189000
C      -3.265000   -3.523000   -0.464000
H      -2.179000   -3.227000   -3.030000
H      -0.562000   -2.683000   -2.490000
H      -1.157000   -4.316000   -2.039000
H      -4.030000   -3.575000   -1.267000
H      -2.943000   -4.559000   -0.241000
H      -3.753000   -3.077000    0.425000
C       0.552000   -3.474000    0.238000
H       0.929000   -3.438000   -0.803000
C       1.699000   -3.092000    1.173000
C       0.127000   -4.918000    0.541000
H       2.581000   -3.739000    0.985000
H       1.988000   -2.041000    1.001000
H       1.397000   -3.198000    2.237000
H       0.942000   -5.613000    0.248000
H      -0.068000   -5.062000    1.623000
H      -0.777000   -5.208000   -0.021000
C       2.221000    0.357000   -0.597000
C       1.429000    1.549000   -0.465000
C       1.602000   -0.610000   -1.427000
C       3.522000    0.097000    0.069000
C       3.974000    0.949000    1.013000
C       0.666000   -0.228000   -2.548000
C       4.352000   -1.032000   -0.479000
C       5.265000    0.922000    1.747000
H       1.137000    2.013000   -1.416000
H       1.737000    2.293000    0.274000
H       2.086000   -1.583000   -1.519000
H       3.317000    1.779000    1.295000
H       0.702000   -0.977000   -3.350000
H      -0.415000   -0.191000   -2.241000
H       0.900000    0.756000   -2.979000
H       3.903000   -2.026000   -0.336000
H       4.500000   -0.908000   -1.564000
H       5.344000   -1.065000   -0.016000
H       5.081000    0.866000    2.834000
H       5.920000    0.087000    1.472000
H       5.818000    1.862000    1.583000

89
[7'calc]+
Ir      0.000000    0.000000    0.000000
Si      0.000000    0.000000    2.419000
C       1.630000    0.000000    3.374000
P      -1.845000    1.580000    0.469000
P      -0.739000   -2.148000    0.412000
C      -0.958000    1.538000    3.030000
C      -1.863000    2.217000    2.187000
C      -2.678000    3.239000    2.698000
C      -2.571000    3.615000    4.033000
C      -1.654000    2.981000    4.868000
C      -0.861000    1.953000    4.368000
C      -1.000000   -1.511000    3.021000
C      -1.339000   -2.529000    2.108000
C      -1.977000   -3.697000    2.549000
C      -2.316000   -3.833000    3.891000
C      -2.013000   -2.821000    4.801000
C      -1.353000   -1.676000    4.367000
H       2.261000    0.860000    3.101000
H       1.429000    0.074000    4.455000
H       2.209000   -0.922000    3.227000
H      -3.400000    3.778000    2.086000
H      -3.205000    4.417000    4.416000
H      -1.560000    3.287000    5.912000
H      -0.151000    1.465000    5.040000
H      -2.217000   -4.527000    1.883000
H      -2.819000   -4.742000    4.226000
H      -2.288000   -2.931000    5.852000
H      -1.113000   -0.895000    5.093000
C      -1.534000    3.006000   -0.727000
H      -0.435000    3.040000   -0.853000
C      -2.136000    2.781000   -2.126000
C      -1.905000    4.391000   -0.190000
H      -1.488000    3.261000   -2.890000
H      -2.215000    1.705000   -2.370000
H      -3.141000    3.234000   -2.229000
H      -1.602000    5.168000   -0.925000
H      -2.994000    4.491000   -0.027000
H      -1.355000    4.601000    0.750000
C      -3.567000    0.920000    0.108000
H      -3.558000    0.463000   -0.901000
C      -3.939000   -0.151000    1.134000
C      -4.670000    1.988000    0.127000
H      -4.895000   -0.641000    0.852000
H      -3.162000   -0.921000    1.180000
H      -4.043000    0.287000    2.150000
H      -5.618000    1.543000   -0.244000
H      -4.861000    2.358000    1.153000
H      -4.442000    2.841000   -0.528000
C      -2.048000   -2.510000   -0.904000
H      -2.543000   -1.540000   -1.093000
C      -1.476000   -2.949000   -2.257000
C      -3.156000   -3.470000   -0.459000
H      -2.298000   -3.057000   -2.997000
H      -0.789000   -2.190000   -2.657000
H      -0.946000   -3.917000   -2.200000
H      -3.954000   -3.503000   -1.231000
H      -2.776000   -4.501000   -0.330000
H      -3.633000   -3.120000    0.477000
C       0.663000   -3.365000    0.137000
H       1.072000   -3.209000   -0.879000
C       1.774000   -3.098000    1.153000
C       0.244000   -4.838000    0.260000
H       2.697000   -3.647000    0.870000
H       1.999000   -2.022000    1.190000
H       1.466000   -3.408000    2.174000
H       1.085000   -5.488000   -0.064000
H       0.002000   -5.105000    1.308000
H      -0.622000   -5.084000   -0.375000
C       2.138000   -0.044000   -0.855000
C       2.058000    1.369000   -0.378000
C       1.188000   -0.415000   -1.859000
C       3.383000   -0.809000   -0.620000
C       3.771000   -1.752000   -1.509000
C       0.180000    0.463000   -2.270000
C       4.227000   -0.431000    0.568000
C       4.993000   -2.599000   -1.468000
H       2.069000    2.103000   -1.200000
H       1.064000    1.631000    0.161000
H       1.248000   -1.428000   -2.255000
H       3.146000   -1.915000   -2.393000
H      -0.573000    0.111000   -2.977000
H       0.406000    1.529000   -2.342000
H       2.822000    1.615000    0.366000
H       4.866000    0.440000    0.344000
H       3.617000   -0.176000    1.445000
H       4.895000   -1.247000    0.865000
H       4.722000   -3.664000   -1.557000
H       5.641000   -2.380000   -2.333000
H       5.592000   -2.472000   -0.558000

79
[TS 2-8]+
Ir      0.000000    0.000000    0.000000
Si      0.000000    0.000000    2.459000
C       1.680000    0.000000    3.320000
P      -1.734000    1.699000    0.565000
P      -0.756000   -2.232000    0.408000
C      -0.916000    1.536000    3.132000
C      -1.675000    2.351000    2.269000
C      -2.293000    3.518000    2.736000
C      -2.179000    3.867000    4.077000
C      -1.451000    3.063000    4.952000
C      -0.820000    1.915000    4.479000
C      -0.906000   -1.585000    3.036000
C      -1.240000   -2.620000    2.133000
C      -1.798000   -3.820000    2.594000
C      -2.069000   -3.979000    3.949000
C      -1.775000   -2.957000    4.850000
C      -1.192000   -1.779000    4.395000
H       2.264000   -0.911000    3.126000
H       2.284000    0.874000    3.030000
H       1.533000    0.052000    4.410000
H      -2.850000    4.186000    2.079000
H      -2.657000    4.781000    4.438000
H      -1.359000    3.343000    6.004000
H      -0.225000    1.320000    5.178000
H      -2.038000   -4.650000    1.930000
H      -2.514000   -4.913000    4.301000
H      -1.995000   -3.085000    5.913000
H      -0.959000   -0.994000    5.120000
C      -1.415000    3.114000   -0.630000
H      -1.062000    2.650000   -1.570000
C      -2.616000    3.969000   -1.032000
C      -0.300000    4.015000   -0.079000
H      -2.274000    4.871000   -1.582000
H      -3.252000    3.408000   -1.746000
H      -3.191000    4.314000   -0.153000
H       0.111000    4.651000   -0.891000
H      -0.688000    4.677000    0.723000
H       0.529000    3.412000    0.344000
C      -3.479000    1.023000    0.309000
H      -3.524000    0.573000   -0.705000
C      -3.749000   -0.065000    1.353000
C      -4.622000    2.049000    0.426000
H      -4.677000   -0.623000    1.103000
H      -2.927000   -0.785000    1.384000
H      -3.851000    0.377000    2.367000
H      -5.587000    1.541000    0.640000
H      -4.446000    2.769000    1.245000
H      -4.805000    2.574000   -0.526000
C      -2.176000   -2.507000   -0.800000
H      -2.770000   -1.577000   -0.762000
C      -1.719000   -2.645000   -2.265000
C      -3.150000   -3.616000   -0.397000
H      -1.881000   -3.670000   -2.657000
H      -2.307000   -1.958000   -2.911000
H      -0.649000   -2.388000   -2.390000
H      -3.977000   -3.674000   -1.137000
H      -2.656000   -4.605000   -0.361000
H      -3.609000   -3.384000    0.586000
C       0.597000   -3.467000   -0.028000
H       1.154000   -3.066000   -0.897000
C       1.568000   -3.632000    1.149000
C       0.088000   -4.860000   -0.421000
H       2.516000   -4.095000    0.801000
H       1.804000   -2.664000    1.618000
H       1.128000   -4.277000    1.940000
H       0.951000   -5.533000   -0.614000
H      -0.517000   -5.313000    0.387000
H      -0.495000   -4.835000   -1.356000
C       2.010000    0.886000   -0.277000
C       2.154000   -0.506000   -0.014000
C       1.234000    1.225000   -1.410000
C       0.612000    0.186000   -2.184000
H       1.157000   -0.738000   -2.398000
H      -0.023000    0.514000   -3.012000
H      -0.928000   -0.139000   -1.330000
H       2.387000   -1.162000   -0.859000
H       2.678000   -0.765000    0.906000
H       2.424000    1.670000    0.362000
H       1.115000    2.275000   -1.686000

79
[8calc]+
Ir      0.000000    0.000000    0.000000
Si      0.000000    0.000000    2.503000
C       1.652000    0.000000    3.421000
P      -1.534000    1.785000    0.638000
P      -0.576000   -2.309000    0.435000
C      -0.777000    1.626000    3.175000
C      -1.344000    2.544000    2.271000
C      -1.811000    3.797000    2.682000
C      -1.709000    4.149000    4.024000
C      -1.168000    3.251000    4.944000
C      -0.706000    2.005000    4.524000
C      -0.902000   -1.591000    3.050000
C      -1.101000   -2.672000    2.160000
C      -1.587000   -3.898000    2.637000
C      -1.938000   -4.034000    3.976000
C      -1.794000   -2.962000    4.854000
C      -1.266000   -1.759000    4.394000
H       2.265000   -0.900000    3.283000
H       2.255000    0.889000    3.176000
H       1.422000    0.057000    4.498000
H      -2.267000    4.500000    1.982000
H      -2.061000    5.129000    4.355000
H      -1.095000    3.530000    5.998000
H      -0.264000    1.336000    5.267000
H      -1.707000   -4.770000    1.995000
H      -2.329000   -4.989000    4.333000
H      -2.081000   -3.069000    5.902000
H      -1.139000   -0.935000    5.102000
C      -1.383000    3.065000   -0.734000
H      -1.130000    2.493000   -1.647000
C      -2.648000    3.846000   -1.092000
C      -0.244000    4.049000   -0.443000
H      -2.452000    4.472000   -1.988000
H      -3.474000    3.159000   -1.365000
H      -2.942000    4.534000   -0.275000
H       0.031000    4.596000   -1.369000
H      -0.544000    4.791000    0.325000
H       0.652000    3.524000   -0.072000
C      -3.327000    1.188000    0.629000
H      -3.616000    0.965000   -0.420000
C      -3.473000   -0.092000    1.449000
C      -4.328000    2.197000    1.229000
H      -4.495000   -0.513000    1.335000
H      -2.764000   -0.843000    1.106000
H      -3.280000    0.098000    2.527000
H      -5.362000    1.808000    1.110000
H      -4.147000    2.343000    2.314000
H      -4.311000    3.183000    0.750000
C      -1.940000   -2.746000   -0.799000
H      -2.678000   -1.921000   -0.773000
C      -1.439000   -2.787000   -2.254000
C      -2.768000   -3.983000   -0.428000
H      -2.020000   -3.509000   -2.867000
H      -1.572000   -1.790000   -2.722000
H      -0.369000   -3.050000   -2.333000
H      -3.560000   -4.150000   -1.188000
H      -2.162000   -4.902000   -0.367000
H      -3.292000   -3.813000    0.534000
C       0.891000   -3.443000    0.089000
H       1.442000   -3.035000   -0.780000
C       1.844000   -3.470000    1.290000
C       0.516000   -4.891000   -0.255000
H       2.795000   -3.972000    1.014000
H       2.084000   -2.451000    1.627000
H       1.390000   -4.015000    2.144000
H       1.439000   -5.488000   -0.420000
H      -0.046000   -5.368000    0.570000
H      -0.062000   -4.956000   -1.195000
C       1.952000    1.027000   -0.322000
C       2.268000   -0.213000    0.265000
C       1.230000    1.000000   -1.554000
C       0.850000   -0.265000   -2.069000
H       1.550000   -1.102000   -2.047000
H       0.185000   -0.261000   -2.934000
H      -1.364000   -0.078000   -0.817000
H       2.567000   -1.044000   -0.377000
H       2.740000   -0.204000    1.246000
H       2.215000    1.966000    0.169000
H       0.966000    1.930000   -2.059000

89
[9calc]+
Ir      0.000000    0.000000    0.000000
Si      0.000000    0.000000    2.485000
C       1.647000    0.000000    3.407000
P      -1.705000    1.652000    0.590000
P      -0.632000   -2.282000    0.431000
C      -0.908000    1.544000    3.150000
C      -1.679000    2.350000    2.287000
C      -2.395000    3.446000    2.792000
C      -2.307000    3.768000    4.143000
C      -1.527000    2.998000    5.002000
C      -0.841000    1.894000    4.507000
C      -0.872000   -1.605000    3.055000
C      -1.096000   -2.676000    2.162000
C      -1.566000   -3.910000    2.634000
C      -1.870000   -4.065000    3.983000
C      -1.697000   -3.003000    4.869000
C      -1.191000   -1.792000    4.408000
H       1.436000    0.084000    4.486000
H       2.222000   -0.926000    3.273000
H       2.274000    0.859000    3.124000
H      -3.041000    4.072000    2.178000
H      -2.858000    4.631000    4.523000
H      -1.457000    3.259000    6.061000
H      -0.234000    1.303000    5.197000
H      -1.709000   -4.771000    1.982000
H      -2.246000   -5.026000    4.340000
H      -1.947000   -3.126000    5.925000
H      -1.044000   -0.977000    5.122000
C      -1.553000    2.990000   -0.724000
H      -0.476000    3.163000   -0.841000
C      -2.056000    2.537000   -2.100000
C      -2.115000    4.361000   -0.338000
H      -1.785000    3.293000   -2.868000
H      -1.582000    1.583000   -2.397000
H      -3.154000    2.409000   -2.123000
H      -1.969000    5.077000   -1.174000
H      -3.194000    4.329000   -0.109000
H      -1.555000    4.768000    0.529000
C      -3.434000    0.925000    0.385000
H      -3.491000    0.420000   -0.600000
C      -3.701000   -0.113000    1.477000
C      -4.566000    1.961000    0.430000
H      -4.676000   -0.617000    1.304000
H      -2.925000   -0.888000    1.466000
H      -3.715000    0.360000    2.482000
H      -5.550000    1.446000    0.377000
H      -4.547000    2.543000    1.370000
H      -4.540000    2.640000   -0.437000
C      -2.059000   -2.659000   -0.743000
H      -2.778000   -1.827000   -0.633000
C      -1.630000   -2.644000   -2.223000
C      -2.882000   -3.902000   -0.381000
H      -2.288000   -3.289000   -2.843000
H      -1.714000   -1.616000   -2.631000
H      -0.584000   -2.970000   -2.369000
H      -3.714000   -4.028000   -1.107000
H      -2.287000   -4.830000   -0.388000
H      -3.355000   -3.767000    0.612000
C       0.795000   -3.437000    0.000000
H       1.327000   -3.006000   -0.870000
C       1.782000   -3.527000    1.172000
C       0.383000   -4.864000   -0.386000
H       2.731000   -3.997000    0.838000
H       2.016000   -2.530000    1.578000
H       1.359000   -4.134000    2.000000
H       1.290000   -5.468000   -0.602000
H      -0.160000   -5.363000    0.439000
H      -0.226000   -4.885000   -1.307000
C       2.030000    1.054000   -0.266000
C       2.213000   -0.268000    0.246000
C       1.258000    1.078000   -1.477000
C       2.636000    2.238000    0.387000
C       3.851000    2.059000    0.955000
C       0.859000   -0.165000   -2.047000
C       1.949000    3.568000    0.330000
C       4.720000    3.065000    1.622000
H       2.518000   -1.060000   -0.442000
H       2.672000   -0.340000    1.231000
H       1.012000    2.021000   -1.968000
H       4.285000    1.055000    0.897000
H       0.197000   -0.115000   -2.914000
H       1.552000   -1.008000   -2.077000
H      -1.291000   -0.111000   -0.910000
H       1.731000    3.875000   -0.705000
H       1.004000    3.550000    0.897000
H       2.568000    4.361000    0.766000
H       4.976000    2.729000    2.641000
H       5.679000    3.156000    1.085000
H       4.275000    4.065000    1.696000

79
[5calc_fac]+ (benzene)
Ir      0.000000    0.000000    0.000000
Si      0.000000    0.000000    2.463000
C       1.786000    0.000000    3.060000
P      -1.626000    1.733000    0.672000
P      -0.791000   -2.251000    0.543000
C      -0.810000    1.557000    3.200000
C      -1.623000    2.367000    2.384000
C      -2.313000    3.461000    2.926000
C      -2.163000    3.765000    4.275000
C      -1.332000    2.994000    5.087000
C      -0.663000    1.897000    4.552000
C      -0.915000   -1.534000    3.133000
C      -1.269000   -2.600000    2.277000
C      -1.854000   -3.762000    2.798000
C      -2.119000   -3.853000    4.161000
C      -1.793000   -2.800000    5.014000
C      -1.189000   -1.656000    4.502000
H       1.781000    0.261000    4.131000
H       2.290000   -0.970000    2.964000
H       2.376000    0.764000    2.533000
H      -2.967000    4.102000    2.335000
H      -2.697000    4.622000    4.692000
H      -1.207000    3.251000    6.141000
H      -0.012000    1.309000    5.205000
H      -2.112000   -4.620000    2.177000
H      -2.584000   -4.759000    4.556000
H      -2.008000   -2.874000    6.082000
H      -0.939000   -0.843000    5.189000
C      -1.241000    3.122000   -0.523000
H      -0.147000    3.261000   -0.461000
C      -1.556000    2.731000   -1.971000
C      -1.827000    4.489000   -0.157000
H      -1.167000    3.505000   -2.666000
H      -1.062000    1.771000   -2.227000
H      -2.644000    2.628000   -2.140000
H      -1.586000    5.229000   -0.950000
H      -2.922000    4.469000   -0.035000
H      -1.358000    4.863000    0.777000
C      -3.372000    1.135000    0.297000
H      -3.371000    0.638000   -0.695000
C      -3.794000    0.104000    1.348000
C      -4.432000    2.241000    0.242000
H      -4.762000   -0.362000    1.067000
H      -3.044000   -0.699000    1.426000
H      -3.900000    0.580000    2.347000
H      -4.428000    2.851000    1.163000
H      -4.299000    2.881000   -0.648000
H      -5.443000    1.791000    0.141000
C      -2.175000   -2.650000   -0.669000
H      -2.817000   -1.749000   -0.722000
C      -1.642000   -2.883000   -2.087000
C      -3.116000   -3.772000   -0.228000
H      -2.485000   -2.889000   -2.811000
H      -0.948000   -2.067000   -2.378000
H      -1.114000   -3.853000   -2.167000
H      -3.908000   -3.919000   -0.993000
H      -2.592000   -4.734000   -0.097000
H      -3.628000   -3.488000    0.714000
C       0.624000   -3.410000    0.138000
H       0.915000   -3.243000   -0.917000
C       1.827000   -3.076000    1.022000
C       0.287000   -4.897000    0.294000
H       2.703000   -3.695000    0.733000
H       2.109000   -2.013000    0.900000
H       1.592000   -3.265000    2.091000
H       1.184000   -5.510000    0.060000
H      -0.020000   -5.137000    1.330000
H      -0.493000   -5.211000   -0.420000
C       1.584000   -0.308000   -1.152000
C       2.440000   -1.187000   -1.976000
C       1.466000    0.997000   -0.903000
C       2.173000    2.238000   -1.281000
H       1.631000    2.750000   -2.094000
H       3.184000    2.011000   -1.652000
H       2.252000    2.947000   -0.444000
H       3.010000   -1.901000   -1.362000
H       3.161000   -0.594000   -2.559000
H      -1.287000   -0.163000   -0.850000
H       1.832000   -1.781000   -2.675000

87
5calc_mer (benzene)
Ir      0.000000    0.000000    0.000000
Si      0.000000    0.000000    2.333000
C       1.521000    0.000000    3.470000
P      -0.732000    2.247000    0.250000
P      -0.164000   -2.339000    0.316000
C      -0.911000    1.595000    2.901000
C      -1.145000    2.656000    1.995000
C      -1.668000    3.874000    2.454000
C      -1.982000    4.045000    3.797000
C      -1.765000    3.008000    4.701000
C      -1.221000    1.808000    4.254000
C      -0.865000   -1.637000    2.859000
C      -0.829000   -2.746000    1.982000
C      -1.251000   -4.010000    2.420000
C      -1.762000   -4.173000    3.703000
C      -1.842000   -3.082000    4.566000
C      -1.380000   -1.837000    4.148000
H       2.257000   -0.777000    3.221000
H       2.029000    0.973000    3.497000
H       1.160000   -0.212000    4.490000
H      -1.825000    4.725000    1.790000
H      -2.392000    5.000000    4.137000
H      -2.006000    3.141000    5.759000
H      -1.020000    1.026000    4.990000
H      -1.203000   -4.892000    1.781000
H      -2.101000   -5.160000    4.026000
H      -2.252000   -3.205000    5.571000
H      -1.427000   -1.003000    4.853000
C       0.557000    3.455000   -0.404000
H       1.540000    3.057000   -0.109000
C       0.569000    3.518000   -1.930000
C       0.508000    4.852000    0.222000
H      -0.367000    3.962000   -2.324000
H       1.422000    4.137000   -2.279000
H       0.703000    2.498000   -2.341000
H       1.344000    5.468000   -0.172000
H      -0.432000    5.386000    0.000000
H       0.649000    4.784000    1.320000
C      -2.294000    2.466000   -0.781000
H      -2.029000    2.294000   -1.840000
C      -3.358000    1.431000   -0.391000
C      -2.913000    3.866000   -0.708000
H      -4.340000    1.681000   -0.846000
H      -3.088000    0.428000   -0.774000
H      -3.484000    1.391000    0.712000
H      -3.342000    4.065000    0.292000
H      -2.189000    4.646000   -0.989000
H      -3.745000    3.940000   -1.441000
C      -1.350000   -2.898000   -1.026000
H      -1.999000   -2.020000   -1.218000
C      -0.631000   -3.229000   -2.337000
C      -2.302000   -4.026000   -0.623000
H      -1.361000   -3.255000   -3.174000
H       0.132000   -2.461000   -2.563000
H      -0.132000   -4.216000   -2.295000
H      -3.026000   -4.213000   -1.445000
H      -1.762000   -4.972000   -0.431000
H      -2.892000   -3.732000    0.269000
C       1.436000   -3.296000    0.100000
H       1.827000   -3.093000   -0.917000
C       2.477000   -2.821000    1.114000
C       1.265000   -4.813000    0.253000
H       3.440000   -3.352000    0.955000
H       2.666000   -1.743000    0.999000
H       2.129000   -3.014000    2.151000
H       2.205000   -5.324000   -0.047000
H       1.057000   -5.089000    1.307000
H       0.461000   -5.208000   -0.388000
C       2.040000    0.037000   -1.186000
C       2.302000   -0.484000   -2.530000
C       2.292000    0.575000   -0.097000
C       3.144000    1.206000    0.920000
H       3.628000    0.448000    1.554000
H       2.603000    1.886000    1.589000
H       3.937000    1.778000    0.413000
H       2.652000   -1.526000   -2.482000
H       3.105000    0.117000   -2.985000
H      -1.477000   -0.253000    0.514000
H       1.430000   -0.460000   -3.192000
O      -0.870000    0.033000   -2.194000
S      -1.038000    0.231000   -3.670000
C      -2.835000   -0.152000   -3.937000
O      -0.350000   -0.779000   -4.481000
O      -0.923000    1.617000   -4.115000
F      -3.073000   -0.239000   -5.239000
F      -3.187000   -1.301000   -3.372000
F      -3.604000    0.809000   -3.438000

79
[TS 5fac-10]+ (benzene)
Ir      0.000000    0.000000    0.001000
Si     -0.007000   -0.001000    2.467000
C       1.740000    0.003000    3.164000
P      -1.529000    1.664000    0.553000
P      -0.959000   -2.171000    0.440000
C      -0.935000    1.504000    3.165000
C      -1.698000    2.278000    2.271000
C      -2.472000    3.351000    2.735000
C      -2.461000    3.667000    4.090000
C      -1.688000    2.926000    4.984000
C      -0.932000    1.853000    4.523000
C      -0.931000   -1.566000    3.064000
C      -1.388000   -2.565000    2.176000
C      -1.991000   -3.731000    2.668000
C      -2.179000   -3.891000    4.036000
C      -1.750000   -2.907000    4.925000
C      -1.122000   -1.765000    4.440000
H       1.700000   -0.049000    4.265000
H       2.340000   -0.846000    2.809000
H       2.253000    0.936000    2.886000
H      -3.076000    3.978000    2.079000
H      -3.059000    4.508000    4.447000
H      -1.677000    3.189000    6.044000
H      -0.328000    1.286000    5.237000
H      -2.304000   -4.546000    2.016000
H      -2.658000   -4.800000    4.408000
H      -1.896000   -3.037000    6.000000
H      -0.777000   -1.013000    5.155000
C      -0.941000    3.071000   -0.539000
H       0.143000    3.161000   -0.335000
C      -1.078000    2.743000   -2.030000
C      -1.516000    4.451000   -0.201000
H      -0.488000    3.467000   -2.630000
H      -0.689000    1.729000   -2.244000
H      -2.128000    2.791000   -2.371000
H      -1.134000    5.205000   -0.923000
H      -2.617000    4.475000   -0.238000
H      -1.173000    4.769000    0.804000
C      -3.236000    1.153000   -0.040000
H      -3.101000    0.630000   -1.008000
C      -3.859000    0.190000    0.976000
C      -4.224000    2.301000   -0.284000
H      -4.756000   -0.301000    0.541000
H      -3.145000   -0.597000    1.269000
H      -4.159000    0.731000    1.899000
H      -4.362000    2.918000    0.622000
H      -3.920000    2.933000   -1.135000
H      -5.217000    1.886000   -0.557000
C      -2.337000   -2.536000   -0.793000
H      -2.830000   -1.569000   -0.990000
C      -1.836000   -3.036000   -2.155000
C      -3.428000   -3.460000   -0.250000
H      -2.680000   -3.060000   -2.878000
H      -1.064000   -2.361000   -2.572000
H      -1.423000   -4.062000   -2.085000
H      -4.278000   -3.495000   -0.964000
H      -3.053000   -4.494000   -0.124000
H      -3.823000   -3.072000    0.711000
C       0.441000   -3.330000   -0.001000
H       0.648000   -3.238000   -1.086000
C       1.712000   -2.910000    0.739000
C       0.126000   -4.798000    0.312000
H       2.567000   -3.545000    0.423000
H       1.964000   -1.857000    0.505000
H       1.578000   -3.013000    1.837000
H       0.919000   -5.448000   -0.115000
H       0.094000   -4.975000    1.407000
H      -0.837000   -5.109000   -0.131000
C       1.377000   -0.027000   -1.493000
C       1.869000   -0.662000   -2.732000
C       1.647000    0.950000   -0.636000
C       2.657000    2.000000   -0.419000
H       3.664000    1.593000   -0.608000
H       2.622000    2.425000    0.592000
H       2.505000    2.815000   -1.147000
H       1.618000   -1.729000   -2.792000
H       2.962000   -0.544000   -2.797000
H      -0.303000   -0.526000   -1.513000
H       1.430000   -0.164000   -3.612000

79
[10calc]+ (benzene)
Ir      0.000000    0.000000    0.000000
Si      0.000000    0.000000    2.400000
C       1.707000    0.000000    3.180000
P      -1.480000    1.790000    0.606000
P      -0.946000   -2.007000    0.380000
C      -0.984000    1.467000    3.158000
C      -1.875000    2.174000    2.327000
C      -2.792000    3.096000    2.842000
C      -2.800000    3.341000    4.212000
C      -1.885000    2.697000    5.048000
C      -0.985000    1.769000    4.528000
C      -1.068000   -1.487000    2.976000
C      -1.628000   -2.367000    2.027000
C      -2.439000   -3.439000    2.423000
C      -2.718000   -3.618000    3.774000
C      -2.171000   -2.760000    4.728000
C      -1.349000   -1.709000    4.331000
H       2.298000    0.844000    2.790000
H       1.606000    0.134000    4.269000
H       2.269000   -0.928000    3.010000
H      -3.488000    3.640000    2.203000
H      -3.514000    4.055000    4.628000
H      -1.881000    2.916000    6.118000
H      -0.286000    1.274000    5.208000
H      -2.849000   -4.162000    1.718000
H      -3.360000   -4.446000    4.083000
H      -2.385000   -2.914000    5.788000
H      -0.929000   -1.049000    5.095000
C      -0.533000    3.270000   -0.043000
H      -0.596000    3.266000   -1.152000
C      -1.050000    4.616000    0.489000
C       0.942000    3.131000    0.349000
H      -0.511000    5.446000   -0.015000
H      -2.125000    4.760000    0.298000
H      -0.872000    4.706000    1.581000
H       1.540000    3.943000   -0.115000
H       1.061000    3.182000    1.453000
H       1.355000    2.165000    0.007000
C      -3.017000    1.619000   -0.444000
H      -2.709000    1.090000   -1.369000
C      -4.049000    0.763000    0.297000
C      -3.653000    2.938000   -0.888000
H      -4.859000    0.454000   -0.397000
H      -3.579000   -0.150000    0.716000
H      -4.498000    1.332000    1.139000
H      -4.534000    2.726000   -1.532000
H      -4.007000    3.527000   -0.021000
H      -2.945000    3.531000   -1.500000
C      -2.178000   -2.150000   -1.030000
H      -2.598000   -1.139000   -1.161000
C      -1.512000   -2.493000   -2.367000
C      -3.368000   -3.066000   -0.741000
H      -2.233000   -2.337000   -3.197000
H      -0.640000   -1.833000   -2.547000
H      -1.179000   -3.548000   -2.400000
H      -4.080000   -3.037000   -1.594000
H      -3.054000   -4.116000   -0.597000
H      -3.916000   -2.707000    0.154000
C       0.353000   -3.326000    0.081000
H       0.787000   -3.166000   -0.926000
C       1.474000   -3.192000    1.111000
C      -0.205000   -4.753000    0.139000
H       2.307000   -3.886000    0.867000
H       1.874000   -2.164000    1.108000
H       1.104000   -3.421000    2.133000
H       0.608000   -5.480000   -0.076000
H      -0.611000   -4.987000    1.143000
H      -0.987000   -4.918000   -0.621000
C       1.084000    0.503000   -2.045000
C       1.821000    1.370000   -3.018000
C       1.570000   -0.408000   -1.158000
C       2.935000   -0.981000   -1.117000
H       3.403000   -0.860000   -0.130000
H       3.588000   -0.529000   -1.880000
H       2.899000   -2.062000   -1.330000
H       2.908000    1.267000   -2.911000
H       1.553000    2.428000   -2.877000
H      -0.026000    0.644000   -2.116000
H       1.544000    1.105000   -4.052000

79
[TS 10-11syn]+ (benzene)
Ir      0.000000    0.000000    0.000000
Si      0.000000    0.000000    2.482000
C       1.765000    0.000000    3.136000
P      -0.925000    2.206000    0.580000
P      -0.798000   -2.107000    0.601000
C      -0.845000    1.566000    3.173000
C      -1.325000    2.582000    2.323000
C      -1.881000    3.754000    2.858000
C      -1.993000    3.901000    4.236000
C      -1.517000    2.908000    5.090000
C      -0.934000    1.763000    4.560000
C      -0.885000   -1.529000    3.203000
C      -1.313000   -2.524000    2.304000
C      -1.948000   -3.687000    2.766000
C      -2.160000   -3.854000    4.130000
C      -1.723000   -2.888000    5.035000
C      -1.089000   -1.739000    4.574000
H       2.370000    0.819000    2.724000
H       1.732000    0.129000    4.230000
H       2.278000   -0.950000    2.930000
H      -2.211000    4.589000    2.243000
H      -2.438000    4.811000    4.642000
H      -1.589000    3.035000    6.173000
H      -0.535000    1.017000    5.251000
H      -2.299000   -4.478000    2.104000
H      -2.666000   -4.754000    4.486000
H      -1.879000   -3.033000    6.107000
H      -0.748000   -1.005000    5.306000
C       0.441000    3.385000    0.095000
H       0.590000    3.318000   -0.999000
C       0.125000    4.847000    0.417000
C       1.748000    2.966000    0.768000
H       0.923000    5.501000    0.003000
H      -0.828000    5.155000   -0.053000
H       0.082000    5.019000    1.511000
H       2.580000    3.622000    0.433000
H       1.657000    3.039000    1.873000
H       2.001000    1.922000    0.492000
C      -2.304000    2.649000   -0.615000
H      -1.869000    3.205000   -1.470000
C      -2.942000    1.377000   -1.161000
C      -3.394000    3.533000   -0.003000
H      -3.689000    1.625000   -1.945000
H      -2.174000    0.729000   -1.626000
H      -3.456000    0.835000   -0.340000
H      -4.236000    3.654000   -0.718000
H      -3.797000    3.081000    0.927000
H      -3.010000    4.551000    0.193000
C      -2.258000   -2.248000   -0.566000
H      -2.804000   -1.296000   -0.452000
C      -1.821000   -2.327000   -2.031000
C      -3.280000   -3.333000   -0.212000
H      -2.707000   -2.247000   -2.696000
H      -1.144000   -1.486000   -2.274000
H      -1.304000   -3.279000   -2.256000
H      -4.099000   -3.339000   -0.962000
H      -2.837000   -4.343000   -0.187000
H      -3.746000   -3.108000    0.769000
C       0.464000   -3.414000    0.091000
H       0.849000   -3.157000   -0.912000
C       1.649000   -3.412000    1.065000
C      -0.092000   -4.840000   -0.003000
H       2.400000   -4.173000    0.763000
H       2.166000   -2.436000    1.069000
H       1.310000   -3.643000    2.097000
H       0.725000   -5.543000   -0.273000
H      -0.512000   -5.178000    0.961000
H      -0.840000   -4.932000   -0.808000
C       0.684000    0.673000   -1.867000
C       1.498000   -0.442000   -1.572000
C       0.375000    1.427000   -2.923000
C       1.039000    1.309000   -4.256000
H       0.292000    1.103000   -5.041000
H       1.521000    2.262000   -4.531000
H       1.797000    0.515000   -4.274000
H       2.550000   -0.273000   -1.303000
H       1.338000   -1.383000   -2.110000
H      -0.405000    2.191000   -2.859000
H       1.437000   -0.619000    0.114000

79
[TS 10-11anti]+ (benzene)
Ir      0.000000    0.000000    0.000000
Si      0.000000    0.000000    2.505000
C       1.796000    0.000000    3.104000
P      -0.762000    2.229000    0.572000
P      -0.444000   -2.246000    0.506000
C      -0.750000    1.604000    3.205000
C      -1.075000    2.646000    2.319000
C      -1.635000    3.846000    2.779000
C      -1.831000    4.028000    4.143000
C      -1.468000    3.026000    5.043000
C      -0.932000    1.829000    4.579000
C      -0.857000   -1.576000    3.120000
C      -0.988000   -2.652000    2.217000
C      -1.451000   -3.897000    2.666000
C      -1.821000   -4.063000    3.996000
C      -1.723000   -3.000000    4.891000
C      -1.236000   -1.772000    4.455000
H       1.808000    0.428000    4.120000
H       2.227000   -1.008000    3.163000
H       2.450000    0.626000    2.479000
H      -1.928000    4.647000    2.097000
H      -2.268000    4.962000    4.505000
H      -1.610000    3.179000    6.116000
H      -0.651000    1.066000    5.309000
H      -1.545000   -4.762000    2.009000
H      -2.191000   -5.034000    4.331000
H      -2.020000   -3.132000    5.934000
H      -1.149000   -0.958000    5.177000
C       0.548000    3.394000   -0.070000
H       0.624000    3.275000   -1.168000
C       0.242000    4.864000    0.224000
C       1.903000    3.000000    0.519000
H       0.974000    5.511000   -0.305000
H      -0.770000    5.135000   -0.138000
H       0.320000    5.078000    1.310000
H       2.702000    3.662000    0.122000
H       1.886000    3.081000    1.627000
H       2.148000    1.955000    0.237000
C      -2.352000    2.694000   -0.298000
H      -2.651000    3.700000    0.061000
C      -2.242000    2.784000   -1.824000
C      -3.462000    1.720000    0.105000
H      -3.174000    3.230000   -2.232000
H      -1.408000    3.443000   -2.131000
H      -2.129000    1.788000   -2.288000
H      -4.424000    2.018000   -0.363000
H      -3.216000    0.685000   -0.212000
H      -3.598000    1.729000    1.207000
C      -1.803000   -2.668000   -0.726000
H      -2.361000   -1.722000   -0.885000
C      -1.264000   -3.100000   -2.095000
C      -2.841000   -3.671000   -0.216000
H      -0.860000   -4.131000   -2.069000
H      -2.082000   -3.074000   -2.846000
H      -0.465000   -2.420000   -2.442000
H      -3.669000   -3.756000   -0.952000
H      -2.405000   -4.679000   -0.088000
H      -3.288000   -3.317000    0.735000
C       1.021000   -3.348000    0.122000
H       1.304000   -3.193000   -0.938000
C       2.204000   -2.942000    1.004000
C       0.741000   -4.843000    0.319000
H       3.125000   -3.469000    0.675000
H       2.381000   -1.851000    0.940000
H       2.005000   -3.198000    2.067000
H       1.575000   -5.435000   -0.115000
H       0.673000   -5.103000    1.395000
H      -0.188000   -5.158000   -0.186000
C       1.187000   -0.406000   -1.642000
C       0.152000    0.367000   -2.209000
C       2.414000   -0.842000   -1.909000
C       3.084000   -0.632000   -3.232000
H       2.442000   -0.090000   -3.940000
H       3.360000   -1.600000   -3.681000
H       4.021000   -0.065000   -3.104000
H      -0.563000   -0.108000   -2.893000
H       0.339000    1.417000   -2.457000
H       3.007000   -1.369000   -1.159000
H      -1.091000    0.149000   -1.127000

79
[11calc_syn]+ (benzene)
Ir      0.003000   -0.003000   -0.004000
Si      0.010000    0.002000    2.496000
C       1.782000   -0.018000    3.163000
P      -0.173000    2.326000    0.614000
P      -0.444000   -2.307000    0.647000
C      -0.641000    1.647000    3.189000
C      -0.404000    2.776000    2.377000
C      -0.433000    4.066000    2.925000
C      -0.781000    4.241000    4.261000
C      -1.106000    3.140000    5.051000
C      -1.016000    1.856000    4.523000
C      -0.740000   -1.583000    3.227000
C      -0.828000   -2.716000    2.395000
C      -1.157000   -3.970000    2.935000
C      -1.426000   -4.089000    4.293000
C      -1.351000   -2.975000    5.127000
C      -0.996000   -1.740000    4.598000
H       2.298000    0.942000    3.022000
H       1.711000   -0.190000    4.250000
H       2.405000   -0.819000    2.742000
H      -0.216000    4.962000    2.347000
H      -0.813000    5.249000    4.678000
H      -1.406000    3.283000    6.092000
H      -1.233000    1.011000    5.177000
H      -1.229000   -4.878000    2.340000
H      -1.693000   -5.067000    4.701000
H      -1.556000   -3.074000    6.195000
H      -0.900000   -0.894000    5.280000
C       1.348000    3.194000   -0.065000
H       1.631000    2.693000   -1.009000
C       1.147000    4.677000   -0.395000
C       2.532000    3.019000    0.887000
H       2.073000    5.085000   -0.853000
H       0.339000    4.817000   -1.139000
H       0.934000    5.272000    0.510000
H       3.435000    3.520000    0.477000
H       2.307000    3.455000    1.883000
H       2.771000    1.943000    0.998000
C      -1.650000    3.023000   -0.318000
H      -1.345000    3.306000   -1.340000
C      -2.729000    1.954000   -0.452000
C      -2.250000    4.274000    0.335000
H      -2.928000    1.465000    0.525000
H      -3.678000    2.392000   -0.832000
H      -2.407000    1.206000   -1.196000
H      -3.069000    4.674000   -0.300000
H      -2.677000    4.036000    1.332000
H      -1.496000    5.076000    0.428000
C      -1.886000   -2.839000   -0.443000
H      -1.477000   -3.295000   -1.370000
C      -2.818000   -3.865000    0.215000
C      -2.711000   -1.620000   -0.847000
H      -3.663000   -4.104000   -0.465000
H      -2.299000   -4.820000    0.403000
H      -3.243000   -3.465000    1.161000
H      -3.635000   -1.922000   -1.384000
H      -2.991000   -1.027000    0.049000
H      -2.132000   -0.992000   -1.546000
C       0.975000   -3.395000    0.068000
H       1.109000   -3.250000   -1.020000
C       2.273000   -2.989000    0.767000
C       0.735000   -4.894000    0.266000
H       3.113000   -3.631000    0.424000
H       2.535000   -1.943000    0.521000
H       2.171000   -3.096000    1.868000
H       1.552000   -5.466000   -0.223000
H       0.744000   -5.166000    1.339000
H      -0.207000   -5.213000   -0.214000
C       0.363000    0.521000   -2.052000
C       0.625000   -0.842000   -1.919000
C       0.319000    1.466000   -2.989000
C       0.646000    1.202000   -4.426000
H       0.900000    0.149000   -4.605000
H      -0.205000    1.474000   -5.072000
H       1.494000    1.828000   -4.749000
H       1.674000   -1.162000   -1.863000
H      -0.046000   -1.578000   -2.378000
H       0.066000    2.505000   -2.769000
H       1.493000    0.030000    0.298000

79
[11calc_anti]+ (benzene)
Ir      0.000000    0.000000    0.000000
Si      0.000000    0.000000    2.508000
C       1.826000    0.000000    3.037000
P      -0.499000    2.256000    0.599000
P      -0.472000   -2.252000    0.628000
C      -0.761000    1.598000    3.204000
C      -0.960000    2.671000    2.316000
C      -1.456000    3.902000    2.767000
C      -1.744000    4.072000    4.116000
C      -1.524000    3.030000    5.016000
C      -1.031000    1.809000    4.565000
C      -0.808000   -1.575000    3.215000
C      -0.967000   -2.662000    2.333000
C      -1.478000   -3.890000    2.773000
C      -1.828000   -4.043000    4.110000
C      -1.665000   -2.983000    5.002000
C      -1.156000   -1.766000    4.560000
H       2.013000    0.866000    3.690000
H       2.051000   -0.915000    3.605000
H       2.545000    0.057000    2.206000
H      -1.628000    4.744000    2.097000
H      -2.139000    5.028000    4.466000
H      -1.738000    3.171000    6.078000
H      -0.852000    1.020000    5.296000
H      -1.617000   -4.736000    2.100000
H      -2.234000   -4.996000    4.455000
H      -1.939000   -3.108000    6.052000
H      -1.035000   -0.961000    5.286000
C       0.998000    3.280000    0.126000
H       1.009000    3.433000   -0.967000
C       1.030000    4.658000    0.798000
C       2.271000    2.514000    0.488000
H       1.912000    5.230000    0.440000
H       0.132000    5.250000    0.548000
H       1.109000    4.561000    1.901000
H       3.163000    3.051000    0.102000
H       2.366000    2.421000    1.590000
H       2.262000    1.500000    0.039000
C      -1.924000    2.748000   -0.519000
H      -1.847000    2.139000   -1.440000
C      -3.264000    2.385000    0.130000
C      -1.926000    4.218000   -0.950000
H      -3.476000    3.041000    1.000000
H      -4.088000    2.503000   -0.606000
H      -3.260000    1.330000    0.475000
H      -2.753000    4.392000   -1.670000
H      -2.085000    4.894000   -0.089000
H      -0.985000    4.484000   -1.469000
C      -1.882000   -2.734000   -0.516000
H      -1.796000   -2.112000   -1.427000
C      -1.874000   -4.192000   -0.979000
C      -3.233000   -2.389000    0.122000
H      -2.693000   -4.354000   -1.711000
H      -0.926000   -4.435000   -1.499000
H      -2.042000   -4.886000   -0.133000
H      -4.044000   -2.483000   -0.631000
H      -3.461000   -3.071000    0.967000
H      -3.234000   -1.346000    0.500000
C       1.029000   -3.284000    0.188000
H       1.094000   -3.363000   -0.917000
C       2.288000   -2.572000    0.690000
C       1.003000   -4.702000    0.778000
H       3.195000   -3.055000    0.269000
H       2.287000   -1.506000    0.387000
H       2.344000   -2.614000    1.798000
H       1.898000   -5.263000    0.437000
H       1.021000   -4.672000    1.887000
H       0.119000   -5.273000    0.449000
C       0.429000    0.572000   -2.018000
C       0.719000   -0.790000   -1.895000
C       0.395000    1.531000   -2.940000
C       0.846000    1.322000   -4.352000
H       1.209000    0.299000   -4.521000
H       0.021000    1.522000   -5.055000
H       1.653000    2.027000   -4.611000
H       1.772000   -1.093000   -1.795000
H       0.105000   -1.529000   -2.424000
H       0.022000    2.537000   -2.730000
H      -1.485000   -0.005000   -0.330000

79
[TS 11syn-2]+ (benzene)
Ir      0.000000    0.000000    0.000000
Si      0.000000    0.000000    2.482000
C       1.776000    0.000000    3.104000
P      -0.930000    2.199000    0.609000
P      -0.748000   -2.139000    0.604000
C      -0.889000    1.540000    3.185000
C      -1.418000    2.533000    2.334000
C      -2.057000    3.664000    2.864000
C      -2.192000    3.797000    4.242000
C      -1.654000    2.838000    5.097000
C      -0.996000    1.731000    4.571000
C      -0.827000   -1.555000    3.211000
C      -1.192000   -2.581000    2.320000
C      -1.763000   -3.773000    2.789000
C      -1.969000   -3.943000    4.153000
C      -1.595000   -2.944000    5.052000
C      -1.029000   -1.764000    4.584000
H       2.398000    0.791000    2.665000
H       1.764000    0.148000    4.197000
H       2.257000   -0.969000    2.906000
H      -2.428000    4.478000    2.244000
H      -2.702000    4.674000    4.647000
H      -1.738000    2.960000    6.180000
H      -0.555000    1.013000    5.265000
H      -2.081000   -4.580000    2.130000
H      -2.424000   -4.868000    4.514000
H      -1.747000   -3.089000    6.124000
H      -0.740000   -1.003000    5.310000
C       0.420000    3.429000    0.194000
H       0.512000    3.489000   -0.908000
C       0.136000    4.850000    0.691000
C       1.752000    2.946000    0.767000
H       0.953000    5.529000    0.366000
H      -0.799000    5.242000    0.256000
H       0.086000    4.888000    1.798000
H       2.577000    3.608000    0.430000
H       1.719000    2.954000    1.877000
H       1.976000    1.917000    0.420000
C      -2.262000    2.593000   -0.653000
H      -1.771000    3.012000   -1.558000
C      -2.965000    1.307000   -1.065000
C      -3.312000    3.596000   -0.167000
H      -3.711000    1.510000   -1.864000
H      -2.229000    0.589000   -1.470000
H      -3.488000    0.862000   -0.192000
H      -4.080000    3.750000   -0.955000
H      -3.827000    3.219000    0.741000
H      -2.866000    4.586000    0.028000
C      -2.272000   -2.274000   -0.479000
H      -2.803000   -1.317000   -0.340000
C      -1.919000   -2.380000   -1.965000
C      -3.285000   -3.343000   -0.058000
H      -2.834000   -2.251000   -2.582000
H      -1.204000   -1.584000   -2.251000
H      -1.475000   -3.365000   -2.209000
H      -4.155000   -3.328000   -0.749000
H      -2.861000   -4.361000   -0.075000
H      -3.677000   -3.120000    0.955000
C       0.482000   -3.422000   -0.004000
H       0.748000   -3.164000   -1.045000
C       1.746000   -3.373000    0.864000
C      -0.037000   -4.863000   -0.032000
H       2.517000   -4.061000    0.457000
H       2.183000   -2.359000    0.884000
H       1.514000   -3.673000    1.908000
H       0.757000   -5.534000   -0.424000
H      -0.297000   -5.225000    0.980000
H      -0.892000   -4.976000   -0.719000
C       1.266000   -0.418000   -1.641000
C       0.623000    0.808000   -1.919000
C       2.245000   -1.197000   -2.109000
C       2.878000   -0.996000   -3.446000
H       3.963000   -0.833000   -3.337000
H       2.760000   -1.901000   -4.066000
H       2.445000   -0.143000   -3.984000
H      -0.211000    0.842000   -2.631000
H       1.262000    1.696000   -1.946000
H       2.648000   -2.022000   -1.513000
H       1.506000   -0.451000    0.010000

79
[TS 11anti-2]+ (benzene)
Ir      0.000000    0.000000    0.000000
Si      0.000000    0.000000    2.526000
C       1.819000    0.000000    3.076000
P      -0.594000    2.251000    0.618000
P      -0.553000   -2.194000    0.600000
C      -0.726000    1.616000    3.228000
C      -0.947000    2.694000    2.350000
C      -1.400000    3.933000    2.826000
C      -1.624000    4.103000    4.187000
C      -1.385000    3.055000    5.075000
C      -0.932000    1.828000    4.599000
C      -0.916000   -1.531000    3.188000
C      -1.189000   -2.565000    2.271000
C      -1.848000   -3.733000    2.673000
C      -2.234000   -3.879000    4.001000
C      -1.954000   -2.876000    4.928000
C      -1.296000   -1.717000    4.525000
H       2.002000    0.883000    3.707000
H       2.038000   -0.901000    3.669000
H       2.536000    0.035000    2.243000
H      -1.580000    4.782000    2.169000
H      -1.982000    5.067000    4.556000
H      -1.550000    3.196000    6.145000
H      -0.733000    1.033000    5.320000
H      -2.070000   -4.546000    1.983000
H      -2.756000   -4.786000    4.313000
H      -2.252000   -2.997000    5.971000
H      -1.088000   -0.951000    5.274000
C       0.857000    3.263000    0.013000
H       0.779000    3.378000   -1.087000
C       0.937000    4.657000    0.646000
C       2.151000    2.501000    0.309000
H       1.791000    5.218000    0.211000
H       0.024000    5.247000    0.448000
H       1.095000    4.587000    1.743000
H       3.019000    3.031000   -0.139000
H       2.311000    2.420000    1.405000
H       2.115000    1.478000   -0.119000
C      -2.086000    2.720000   -0.422000
H      -2.047000    2.144000   -1.364000
C      -3.372000    2.305000    0.296000
C      -2.152000    4.196000   -0.823000
H      -3.552000    2.941000    1.188000
H      -4.242000    2.404000   -0.389000
H      -3.306000    1.248000    0.623000
H      -3.033000    4.364000   -1.478000
H      -2.262000    4.855000    0.058000
H      -1.256000    4.487000   -1.407000
C      -1.866000   -2.618000   -0.672000
H      -1.612000   -2.065000   -1.597000
C      -1.954000   -4.095000   -1.063000
C      -3.229000   -2.101000   -0.211000
H      -2.709000   -4.220000   -1.869000
H      -0.988000   -4.451000   -1.474000
H      -2.270000   -4.726000   -0.213000
H      -3.974000   -2.202000   -1.028000
H      -3.592000   -2.667000    0.671000
H      -3.155000   -1.028000    0.057000
C       0.914000   -3.327000    0.297000
H       1.051000   -3.454000   -0.796000
C       2.183000   -2.685000    0.862000
C       0.750000   -4.718000    0.927000
H       3.078000   -3.260000    0.541000
H       2.296000   -1.643000    0.507000
H       2.152000   -2.672000    1.972000
H       1.616000   -5.357000    0.652000
H       0.712000   -4.651000    2.035000
H      -0.160000   -5.231000    0.573000
C       0.346000    0.446000   -2.025000
C       0.962000   -0.800000   -1.748000
C       0.254000    1.355000   -3.001000
C       0.949000    1.227000   -4.315000
H       1.581000    0.331000   -4.364000
H       0.215000    1.184000   -5.138000
H       1.574000    2.115000   -4.505000
H       2.053000   -0.828000   -1.628000
H       0.554000   -1.700000   -2.223000
H      -0.359000    2.254000   -2.877000
H      -1.002000    0.225000   -1.231000

79
[2calc]+ (benzene)
Ir      0.000000    0.000000    0.000000
Si      0.000000    0.000000    2.343000
C       1.689000    0.000000    3.179000
P      -1.866000    1.617000    0.495000
P      -0.862000   -2.174000    0.365000
C      -0.873000    1.569000    2.993000
C      -1.766000    2.309000    2.187000
C      -2.467000    3.396000    2.728000
C      -2.259000    3.768000    4.053000
C      -1.358000    3.066000    4.850000
C      -0.674000    1.975000    4.321000
C      -1.045000   -1.499000    2.940000
C      -1.509000   -2.489000    2.041000
C      -2.280000   -3.567000    2.491000
C      -2.606000   -3.659000    3.841000
C      -2.155000   -2.696000    4.743000
C      -1.379000   -1.630000    4.295000
H       2.126000    1.009000    3.136000
H       1.561000   -0.267000    4.241000
H       2.415000   -0.707000    2.757000
H      -3.180000    3.988000    2.156000
H      -2.807000    4.621000    4.460000
H      -1.189000    3.370000    5.885000
H       0.033000    1.440000    4.959000
H      -2.644000   -4.346000    1.821000
H      -3.218000   -4.495000    4.189000
H      -2.414000   -2.776000    5.801000
H      -1.044000   -0.882000    5.018000
C      -1.691000    2.984000   -0.783000
H      -0.616000    3.187000   -0.866000
C      -2.163000    2.526000   -2.168000
C      -2.276000    4.347000   -0.396000
H      -1.773000    3.214000   -2.948000
H      -1.788000    1.504000   -2.386000
H      -3.266000    2.517000   -2.246000
H      -2.145000    5.062000   -1.236000
H      -3.350000    4.309000   -0.155000
H      -1.720000    4.765000    0.468000
C      -3.621000    0.948000    0.268000
H      -3.685000    0.474000   -0.730000
C      -3.939000   -0.098000    1.337000
C      -4.724000    2.015000    0.312000
H      -4.987000   -0.454000    1.248000
H      -3.305000   -0.975000    1.196000
H      -3.784000    0.312000    2.358000
H      -5.724000    1.532000    0.272000
H      -4.682000    2.606000    1.245000
H      -4.692000    2.674000   -0.571000
C      -2.111000   -2.371000   -1.015000
H      -2.660000   -1.417000   -1.051000
C      -1.430000   -2.487000   -2.382000
C      -3.167000   -3.454000   -0.784000
H      -2.181000   -2.357000   -3.190000
H      -0.663000   -1.691000   -2.494000
H      -0.944000   -3.469000   -2.524000
H      -3.851000   -3.504000   -1.658000
H      -2.727000   -4.454000   -0.637000
H      -3.786000   -3.195000    0.099000
C       0.450000   -3.498000    0.104000
H       1.011000   -3.259000   -0.822000
C       1.421000   -3.510000    1.292000
C      -0.109000   -4.918000   -0.065000
H       2.321000   -4.113000    1.045000
H       1.749000   -2.491000    1.549000
H       0.938000   -3.945000    2.194000
H       0.724000   -5.654000   -0.079000
H      -0.782000   -5.190000    0.770000
H      -0.633000   -5.041000   -1.028000
C       2.084000    0.566000   -0.239000
C       1.910000   -0.741000   -0.753000
C       1.391000    1.627000   -0.846000
C       1.189000    1.684000   -2.347000
H       2.165000    1.602000   -2.852000
H       0.746000    2.636000   -2.664000
H       0.560000    0.877000   -2.759000
H       1.740000   -0.876000   -1.828000
H       2.504000   -1.539000   -0.307000
H       2.613000    0.723000    0.705000
H       1.483000    2.589000   -0.332000

87
12calc (benzene)
Ir      0.000000    0.000000    0.000000
Si      0.000000    0.000000    2.355000
C       1.705000    0.000000    3.175000
P      -1.603000    1.688000    0.534000
P      -0.852000   -2.133000    0.458000
C      -0.910000    1.514000    3.112000
C      -1.749000    2.275000    2.274000
C      -2.529000    3.311000    2.808000
C      -2.453000    3.611000    4.165000
C      -1.597000    2.891000    4.998000
C      -0.834000    1.853000    4.471000
C      -0.999000   -1.507000    3.047000
C      -1.457000   -2.504000    2.157000
C      -2.168000   -3.613000    2.635000
C      -2.455000   -3.723000    3.992000
C      -2.013000   -2.745000    4.884000
C      -1.284000   -1.657000    4.413000
H       1.602000    0.078000    4.270000
H       2.291000   -0.905000    2.964000
H       2.282000    0.870000    2.825000
H      -3.191000    3.926000    2.199000
H      -3.060000    4.424000    4.570000
H      -1.526000    3.142000    6.059000
H      -0.164000    1.301000    5.137000
H      -2.495000   -4.420000    1.979000
H      -3.020000   -4.584000    4.355000
H      -2.236000   -2.836000    5.950000
H      -0.943000   -0.904000    5.127000
C      -1.092000    3.157000   -0.515000
H       0.002000    3.245000   -0.365000
C      -1.314000    2.901000   -2.007000
C      -1.662000    4.511000   -0.081000
H      -0.773000    3.665000   -2.604000
H      -0.921000    1.904000   -2.280000
H      -2.380000    2.943000   -2.291000
H      -1.328000    5.304000   -0.784000
H      -2.765000    4.521000   -0.060000
H      -1.270000    4.786000    0.919000
C      -3.322000    1.167000   -0.028000
H      -3.214000    0.695000   -1.026000
C      -3.885000    0.135000    0.953000
C      -4.349000    2.300000   -0.167000
H      -4.802000   -0.334000    0.536000
H      -3.153000   -0.662000    1.148000
H      -4.134000    0.610000    1.925000
H      -4.490000    2.840000    0.786000
H      -4.086000    3.008000   -0.969000
H      -5.334000    1.874000   -0.454000
C      -2.129000   -2.470000   -0.881000
H      -2.591000   -1.489000   -1.096000
C      -1.499000   -2.931000   -2.198000
C      -3.272000   -3.394000   -0.458000
H      -2.247000   -2.868000   -3.017000
H      -0.645000   -2.276000   -2.462000
H      -1.146000   -3.979000   -2.137000
H      -4.038000   -3.430000   -1.262000
H      -2.921000   -4.428000   -0.283000
H      -3.771000   -3.001000    0.451000
C       0.516000   -3.390000    0.187000
H       0.861000   -3.315000   -0.862000
C       1.704000   -3.067000    1.094000
C       0.076000   -4.838000    0.434000
H       2.554000   -3.747000    0.871000
H       2.045000   -2.028000    0.925000
H       1.425000   -3.181000    2.163000
H       0.896000   -5.529000    0.145000
H      -0.150000   -5.014000    1.505000
H      -0.804000   -5.106000   -0.174000
C       1.554000   -0.398000   -1.243000
C       2.495000   -1.322000   -1.932000
C       1.396000    0.915000   -1.168000
C       2.105000    2.096000   -1.730000
H       2.324000    2.843000   -0.952000
H       1.511000    2.607000   -2.503000
H       3.059000    1.797000   -2.197000
H       3.084000   -1.915000   -1.215000
H       3.206000   -0.761000   -2.562000
H       1.971000   -2.038000   -2.584000
H       0.405000   -0.015000   -3.027000
O       0.401000   -0.293000   -3.984000
S      -1.020000   -0.201000   -4.684000
C      -0.761000    1.347000   -5.678000
O      -1.116000   -1.278000   -5.637000
O      -2.061000    0.077000   -3.718000
F      -1.923000    1.721000   -6.179000
F      -0.284000    2.309000   -4.908000
F       0.088000    1.110000   -6.657000

87
TS 12-13 (benzene)
Ir      0.000000    0.000000    0.000000
Si      0.000000    0.000000    2.348000
C       1.697000    0.000000    3.181000
P      -1.636000    1.772000    0.499000
P      -0.951000   -2.056000    0.429000
C      -0.849000    1.575000    3.053000
C      -1.641000    2.394000    2.222000
C      -2.318000    3.500000    2.756000
C      -2.196000    3.807000    4.107000
C      -1.398000    3.021000    4.936000
C      -0.732000    1.919000    4.409000
C      -1.060000   -1.466000    3.024000
C      -1.575000   -2.420000    2.117000
C      -2.348000   -3.495000    2.575000
C      -2.630000   -3.613000    3.933000
C      -2.128000   -2.681000    4.841000
C      -1.345000   -1.623000    4.387000
H       1.582000    0.071000    4.275000
H       2.305000   -0.891000    2.976000
H       2.261000    0.884000    2.844000
H      -2.937000    4.160000    2.148000
H      -2.723000    4.675000    4.511000
H      -1.293000    3.270000    5.995000
H      -0.102000    1.321000    5.074000
H      -2.739000   -4.262000    1.907000
H      -3.242000   -4.447000    4.283000
H      -2.349000   -2.782000    5.906000
H      -0.960000   -0.903000    5.114000
C      -1.116000    3.151000   -0.657000
H      -0.010000    3.139000   -0.622000
C      -1.527000    2.875000   -2.109000
C      -1.514000    4.561000   -0.215000
H      -0.820000    3.377000   -2.802000
H      -1.515000    1.788000   -2.321000
H      -2.540000    3.259000   -2.334000
H      -1.164000    5.302000   -0.966000
H      -2.608000    4.675000   -0.111000
H      -1.020000    4.815000    0.745000
C      -3.408000    1.318000    0.063000
H      -3.399000    0.845000   -0.940000
C      -3.948000    0.316000    1.088000
C      -4.380000    2.503000   -0.007000
H      -4.921000   -0.097000    0.748000
H      -3.250000   -0.525000    1.223000
H      -4.088000    0.801000    2.078000
H      -4.440000    3.037000    0.959000
H      -4.116000    3.206000   -0.813000
H      -5.400000    2.133000   -0.246000
C      -2.258000   -2.250000   -0.903000
H      -2.777000   -1.279000   -0.950000
C      -1.643000   -2.444000   -2.290000
C      -3.342000   -3.285000   -0.599000
H      -2.415000   -2.274000   -3.071000
H      -0.829000   -1.710000   -2.445000
H      -1.235000   -3.461000   -2.430000
H      -4.065000   -3.332000   -1.441000
H      -2.927000   -4.297000   -0.448000
H      -3.913000   -2.979000    0.302000
C       0.338000   -3.381000    0.094000
H       0.824000   -3.147000   -0.876000
C       1.406000   -3.337000    1.188000
C      -0.222000   -4.808000    0.019000
H       2.270000   -3.978000    0.911000
H       1.768000   -2.306000    1.322000
H       0.995000   -3.689000    2.159000
H       0.613000   -5.534000   -0.082000
H      -0.786000   -5.069000    0.935000
H      -0.860000   -4.954000   -0.868000
C       1.793000   -0.315000   -0.803000
C       3.033000   -1.086000   -0.986000
C       1.382000    0.860000   -1.335000
C       2.218000    1.994000   -1.865000
H       1.614000    2.788000   -2.323000
H       2.902000    1.626000   -2.648000
H       2.823000    2.439000   -1.059000
H       3.345000   -1.714000   -0.143000
H       3.863000   -0.416000   -1.264000
H       0.562000    0.557000   -2.356000
H       2.851000   -1.735000   -1.864000
O       0.169000    0.413000   -3.595000
S       1.131000   -0.388000   -4.466000
C      -0.012000   -0.845000   -5.848000
O       2.168000    0.434000   -5.077000
O       1.531000   -1.655000   -3.856000
F       0.656000   -1.559000   -6.743000
F      -1.026000   -1.567000   -5.399000
F      -0.486000    0.242000   -6.435000

87
13calc (benzene)
Ir      0.000000    0.000000    0.000000
Si      0.000000    0.000000    2.364000
C       1.615000    0.000000    3.342000
P      -1.614000    1.746000    0.502000
P      -0.966000   -2.012000    0.332000
C      -1.102000    1.414000    3.078000
C      -2.073000    2.010000    2.245000
C      -3.105000    2.789000    2.780000
C      -3.147000    3.022000    4.152000
C      -2.147000    2.513000    4.981000
C      -1.137000    1.716000    4.448000
C      -1.083000   -1.486000    2.942000
C      -1.660000   -2.352000    1.992000
C      -2.478000   -3.416000    2.398000
C      -2.756000   -3.598000    3.748000
C      -2.196000   -2.748000    4.702000
C      -1.363000   -1.710000    4.298000
H       2.312000   -0.768000    2.978000
H       2.118000    0.977000    3.272000
H       1.424000   -0.200000    4.409000
H      -3.873000    3.240000    2.152000
H      -3.955000    3.625000    4.572000
H      -2.164000    2.730000    6.052000
H      -0.375000    1.309000    5.118000
H      -2.891000   -4.143000    1.698000
H      -3.403000   -4.422000    4.057000
H      -2.407000   -2.902000    5.763000
H      -0.930000   -1.056000    5.060000
C      -0.626000    3.287000    0.087000
H       0.282000    3.220000    0.725000
C      -0.134000    3.283000   -1.355000
C      -1.292000    4.621000    0.450000
H      -0.974000    3.247000   -2.071000
H       0.471000    4.192000   -1.560000
H       0.518000    2.407000   -1.511000
H      -0.537000    5.434000    0.387000
H      -2.109000    4.891000   -0.241000
H      -1.667000    4.615000    1.490000
C      -3.124000    1.614000   -0.598000
H      -2.800000    1.142000   -1.546000
C      -4.147000    0.687000    0.068000
C      -3.792000    2.943000   -0.961000
H      -4.896000    0.345000   -0.679000
H      -3.649000   -0.202000    0.501000
H      -4.679000    1.210000    0.890000
H      -4.011000    3.549000   -0.062000
H      -3.166000    3.518000   -1.667000
H      -4.753000    2.751000   -1.485000
C      -2.203000   -2.232000   -1.074000
H      -2.522000   -1.207000   -1.340000
C      -1.584000   -2.829000   -2.343000
C      -3.478000   -2.985000   -0.692000
H      -2.226000   -2.597000   -3.219000
H      -0.583000   -2.402000   -2.527000
H      -1.487000   -3.930000   -2.282000
H      -4.218000   -2.904000   -1.517000
H      -3.280000   -4.062000   -0.528000
H      -3.943000   -2.541000    0.210000
C       0.317000   -3.373000    0.130000
H       0.765000   -3.289000   -0.879000
C       1.443000   -3.213000    1.159000
C      -0.276000   -4.782000    0.279000
H       2.235000   -3.970000    0.977000
H       1.910000   -2.217000    1.091000
H       1.058000   -3.345000    2.193000
H       0.471000   -5.536000   -0.047000
H      -0.537000   -4.999000    1.335000
H      -1.180000   -4.922000   -0.336000
C       1.869000   -0.307000   -0.621000
C       2.446000   -1.105000   -1.729000
C       2.383000    0.854000   -0.117000
C       3.305000    1.778000   -0.864000
H       3.175000    1.691000   -1.952000
H       4.360000    1.572000   -0.614000
H       3.107000    2.823000   -0.584000
H       2.915000   -2.004000   -1.292000
H       3.245000   -0.559000   -2.256000
H       2.152000    1.147000    0.915000
H       1.701000   -1.440000   -2.463000
O      -0.517000    0.176000   -2.248000
S      -0.002000    0.348000   -3.653000
C      -1.559000    0.869000   -4.511000
O       0.345000   -0.906000   -4.323000
O       0.924000    1.464000   -3.826000
F      -1.328000    1.005000   -5.810000
F      -2.509000   -0.044000   -4.346000
F      -2.010000    2.027000   -4.044000

87
TS 13-14 (benzene)
Ir      0.000000    0.000000    0.000000
Si      0.000000    0.000000    2.310000
C       1.618000    0.000000    3.294000
P      -1.896000    1.469000    0.400000
P      -0.658000   -2.239000    0.306000
C      -0.951000    1.559000    2.927000
C      -1.815000    2.264000    2.057000
C      -2.537000    3.370000    2.524000
C      -2.384000    3.806000    3.837000
C      -1.519000    3.135000    4.700000
C      -0.817000    2.022000    4.245000
C      -0.964000   -1.564000    2.904000
C      -1.255000   -2.621000    2.008000
C      -1.883000   -3.785000    2.471000
C      -2.259000   -3.893000    3.807000
C      -1.998000   -2.852000    4.696000
C      -1.347000   -1.707000    4.246000
H       2.259000   -0.853000    3.034000
H       2.194000    0.924000    3.128000
H       1.407000   -0.072000    4.374000
H      -3.238000    3.914000    1.890000
H      -2.946000    4.676000    4.185000
H      -1.393000    3.481000    5.729000
H      -0.142000    1.509000    4.936000
H      -2.091000   -4.631000    1.815000
H      -2.760000   -4.801000    4.153000
H      -2.300000   -2.936000    5.743000
H      -1.142000   -0.900000    4.957000
C      -1.748000    2.721000   -0.996000
H      -0.697000    2.647000   -1.327000
C      -2.595000    2.373000   -2.228000
C      -1.951000    4.177000   -0.575000
H      -3.668000    2.595000   -2.073000
H      -2.254000    2.974000   -3.098000
H      -2.489000    1.302000   -2.492000
H      -1.670000    4.849000   -1.414000
H      -3.007000    4.385000   -0.320000
H      -1.291000    4.427000    0.281000
C      -3.642000    0.774000    0.278000
H      -3.783000    0.346000   -0.735000
C      -3.846000   -0.347000    1.295000
C      -4.728000    1.834000    0.516000
H      -4.887000   -0.731000    1.249000
H      -3.180000   -1.182000    1.062000
H      -3.637000    0.006000    2.328000
H      -4.797000    2.103000    1.590000
H      -4.550000    2.756000   -0.061000
H      -5.715000    1.431000    0.205000
C      -1.923000   -2.638000   -1.029000
H      -2.470000   -1.687000   -1.200000
C      -1.273000   -3.003000   -2.369000
C      -2.975000   -3.676000   -0.630000
H      -1.996000   -2.835000   -3.195000
H      -0.382000   -2.376000   -2.554000
H      -0.963000   -4.065000   -2.404000
H      -3.725000   -3.776000   -1.443000
H      -2.527000   -4.672000   -0.460000
H      -3.521000   -3.354000    0.279000
C       0.798000   -3.396000    0.040000
H       1.212000   -3.203000   -0.971000
C       1.895000   -3.107000    1.069000
C       0.428000   -4.882000    0.133000
H       2.791000   -3.729000    0.859000
H       2.203000   -2.050000    1.028000
H       1.540000   -3.328000    2.098000
H       1.316000   -5.502000   -0.114000
H       0.105000   -5.152000    1.158000
H      -0.362000   -5.159000   -0.582000
C       1.953000    0.092000   -0.429000
C       2.952000   -0.488000   -1.165000
C       1.645000    1.430000   -0.029000
C       1.954000    2.631000   -0.898000
H       1.449000    3.532000   -0.515000
H       1.655000    2.504000   -1.946000
H       3.039000    2.844000   -0.893000
H       2.943000   -1.560000   -1.389000
H       3.928000    0.012000   -1.249000
H       1.893000    1.639000    1.022000
O      -0.260000    0.100000   -2.440000
S       0.477000    0.616000   -3.603000
C       0.069000   -0.551000   -4.987000
O       1.985000    0.389000   -3.452000
O       0.161000    1.938000   -4.102000
F       0.500000   -0.046000   -6.127000
F       0.644000   -1.723000   -4.786000
F      -1.242000   -0.709000   -5.043000
H       2.323000    0.007000   -2.395000

87
14calc (benzene)
Ir      0.000000    0.000000    0.000000
Si      0.000000    0.000000    2.442000
C       1.749000    0.000000    3.205000
P      -0.710000    2.153000    0.547000
P      -0.562000   -2.152000    0.564000
C      -0.853000    1.568000    3.159000
C      -1.227000    2.576000    2.252000
C      -1.862000    3.746000    2.688000
C      -2.116000    3.926000    4.044000
C      -1.715000    2.957000    4.964000
C      -1.084000    1.797000    4.525000
C      -0.912000   -1.541000    3.151000
C      -1.187000   -2.572000    2.233000
C      -1.838000   -3.747000    2.629000
C      -2.216000   -3.907000    3.958000
C      -1.931000   -2.908000    4.889000
C      -1.281000   -1.743000    4.490000
H       1.845000    0.813000    3.942000
H       1.954000   -0.952000    3.718000
H       2.524000    0.144000    2.439000
H      -2.162000    4.532000    1.995000
H      -2.620000    4.834000    4.384000
H      -1.899000    3.109000    6.031000
H      -0.767000    1.061000    5.268000
H      -2.061000   -4.547000    1.922000
H      -2.734000   -4.818000    4.268000
H      -2.222000   -3.039000    5.935000
H      -1.069000   -0.980000    5.242000
C       0.735000    3.277000    0.139000
H       0.783000    3.431000   -0.955000
C       0.652000    4.653000    0.813000
C       2.036000    2.590000    0.556000
H       1.498000    5.287000    0.475000
H      -0.281000    5.180000    0.546000
H       0.713000    4.559000    1.918000
H       2.911000    3.188000    0.221000
H       2.082000    2.483000    1.660000
H       2.112000    1.583000    0.096000
C      -2.111000    2.570000   -0.628000
H      -1.965000    1.945000   -1.530000
C      -3.456000    2.170000   -0.017000
C      -2.159000    4.029000   -1.092000
H      -3.733000    2.847000    0.817000
H      -4.255000    2.220000   -0.786000
H      -3.409000    1.134000    0.372000
H      -2.966000    4.151000   -1.845000
H      -2.380000    4.714000   -0.252000
H      -1.213000    4.327000   -1.584000
C      -1.887000   -2.575000   -0.697000
H      -1.683000   -1.950000   -1.588000
C      -1.911000   -4.029000   -1.171000
C      -3.266000   -2.163000   -0.177000
H      -2.664000   -4.141000   -1.980000
H      -0.932000   -4.320000   -1.600000
H      -2.198000   -4.716000   -0.352000
H      -4.015000   -2.216000   -0.997000
H      -3.598000   -2.829000    0.645000
H      -3.235000   -1.123000    0.200000
C       0.913000   -3.277000    0.254000
H       1.070000   -3.367000   -0.841000
C       2.167000   -2.642000    0.863000
C       0.750000   -4.688000    0.840000
H       3.073000   -3.195000    0.534000
H       2.275000   -1.585000    0.553000
H       2.118000   -2.671000    1.971000
H       1.628000   -5.310000    0.561000
H       0.695000   -4.656000    1.948000
H      -0.146000   -5.200000    0.455000
C       0.475000    0.572000   -1.948000
C       0.923000   -0.760000   -1.766000
C       0.442000    1.472000   -2.946000
C       1.081000    1.272000   -4.290000
H       1.501000    0.262000   -4.394000
H       0.362000    1.437000   -5.110000
H       1.896000    2.001000   -4.440000
H       2.001000   -0.911000   -1.606000
H       0.465000   -1.567000   -2.354000
H      -0.037000    2.449000   -2.811000
H      -1.083000    0.167000   -3.229000
O      -1.588000   -0.438000   -3.857000
S      -3.151000   -0.210000   -3.869000
C      -3.237000    1.325000   -4.908000
O      -3.731000   -1.278000   -4.644000
O      -3.648000    0.162000   -2.564000
F      -4.497000    1.698000   -5.023000
F      -2.545000    2.292000   -4.322000
F      -2.732000    1.095000   -6.105000

87
TS 14-15 (benzene)
Ir      0.000000    0.000000    0.000000
Si      0.000000    0.000000    2.441000
C       1.717000    0.000000    3.268000
P      -0.776000    2.170000    0.569000
P      -0.531000   -2.155000    0.521000
C      -0.879000    1.556000    3.160000
C      -1.316000    2.552000    2.268000
C      -1.992000    3.693000    2.721000
C      -2.224000    3.854000    4.082000
C      -1.754000    2.903000    4.989000
C      -1.082000    1.773000    4.531000
C      -0.974000   -1.526000    3.091000
C      -1.262000   -2.535000    2.153000
C      -1.979000   -3.682000    2.514000
C      -2.413000   -3.833000    3.827000
C      -2.117000   -2.856000    4.778000
C      -1.401000   -1.719000    4.413000
H       1.794000    0.836000    3.980000
H       1.890000   -0.935000    3.822000
H       2.526000    0.112000    2.531000
H      -2.338000    4.468000    2.037000
H      -2.760000    4.736000    4.438000
H      -1.916000    3.045000    6.061000
H      -0.709000    1.053000    5.265000
H      -2.209000   -4.469000    1.796000
H      -2.982000   -4.722000    4.109000
H      -2.453000   -2.981000    5.810000
H      -1.187000   -0.969000    5.177000
C       0.681000    3.296000    0.217000
H       0.738000    3.484000   -0.871000
C       0.591000    4.649000    0.935000
C       1.977000    2.593000    0.626000
H       1.440000    5.295000    0.624000
H      -0.341000    5.183000    0.679000
H       0.643000    4.519000    2.036000
H       2.855000    3.195000    0.309000
H       2.017000    2.461000    1.727000
H       2.053000    1.597000    0.144000
C      -2.122000    2.618000   -0.650000
H      -1.916000    2.032000   -1.565000
C      -3.487000    2.184000   -0.108000
C      -2.167000    4.093000   -1.061000
H      -3.793000    2.817000    0.750000
H      -4.261000    2.276000   -0.899000
H      -3.452000    1.130000    0.230000
H      -2.959000    4.239000   -1.827000
H      -2.409000    4.747000   -0.203000
H      -1.213000    4.410000   -1.525000
C      -1.745000   -2.619000   -0.832000
H      -1.444000   -2.044000   -1.728000
C      -1.753000   -4.092000   -1.247000
C      -3.154000   -2.162000   -0.458000
H      -2.436000   -4.227000   -2.113000
H      -0.747000   -4.413000   -1.582000
H      -2.120000   -4.743000   -0.432000
H      -3.834000   -2.260000   -1.332000
H      -3.563000   -2.770000    0.375000
H      -3.136000   -1.099000   -0.148000
C       0.965000   -3.288000    0.358000
H       1.208000   -3.410000   -0.717000
C       2.175000   -2.653000    1.050000
C       0.747000   -4.684000    0.964000
H       3.099000   -3.212000    0.790000
H       2.311000   -1.600000    0.742000
H       2.048000   -2.675000    2.152000
H       1.635000   -5.320000    0.763000
H       0.613000   -4.625000    2.065000
H      -0.126000   -5.199000    0.533000
C       0.570000    0.493000   -2.002000
C       1.168000   -0.749000   -1.609000
C       1.050000    1.521000   -2.752000
C       2.300000    1.510000   -3.550000
H       2.958000    0.672000   -3.281000
H       2.059000    1.430000   -4.625000
H       2.840000    2.464000   -3.431000
H       2.237000   -0.766000   -1.352000
H       0.847000   -1.638000   -2.166000
H       0.411000    2.405000   -2.889000
H      -0.620000    0.284000   -2.608000
O      -1.345000   -0.227000   -3.542000
S      -2.836000   -0.030000   -3.786000
C      -2.816000    1.542000   -4.768000
O      -3.354000   -1.035000   -4.699000
O      -3.590000    0.291000   -2.583000
F      -4.052000    1.974000   -4.961000
F      -2.136000    2.488000   -4.117000
F      -2.239000    1.354000   -5.945000

87
15calc (benzene)
Ir      0.000000    0.000000    0.000000
Si      0.000000    0.000000    2.467000
C       1.696000    0.000000    3.299000
P      -0.977000    2.024000    0.576000
P      -0.980000   -2.069000    0.606000
C      -1.181000    1.371000    3.114000
C      -1.883000    2.122000    2.150000
C      -2.969000    2.928000    2.506000
C      -3.325000    3.033000    3.848000
C      -2.584000    2.371000    4.827000
C      -1.527000    1.541000    4.461000
C      -0.881000   -1.538000    3.201000
C      -1.506000   -2.417000    2.308000
C      -2.304000   -3.480000    2.753000
C      -2.453000   -3.683000    4.120000
C      -1.789000   -2.855000    5.028000
C      -1.010000   -1.795000    4.574000
H       1.556000    0.181000    4.378000
H       2.152000   -0.996000    3.191000
H       2.419000    0.737000    2.928000
H      -3.560000    3.476000    1.774000
H      -4.181000    3.650000    4.130000
H      -2.849000    2.484000    5.881000
H      -0.984000    1.005000    5.243000
H      -2.794000   -4.163000    2.056000
H      -3.077000   -4.504000    4.479000
H      -1.886000   -3.038000    6.101000
H      -0.505000   -1.162000    5.308000
C       0.278000    3.429000    0.714000
H       0.537000    3.772000   -0.307000
C      -0.253000    4.641000    1.501000
C       1.563000    2.953000    1.391000
H       0.471000    5.481000    1.428000
H      -1.222000    5.004000    1.120000
H      -0.384000    4.395000    2.577000
H       2.378000    3.687000    1.221000
H       1.413000    2.842000    2.485000
H       1.880000    1.978000    0.987000
C      -2.043000    2.500000   -0.899000
H      -1.450000    2.283000   -1.805000
C      -3.293000    1.630000   -0.952000
C      -2.414000    3.983000   -1.008000
H      -3.885000    1.721000   -0.018000
H      -3.935000    1.914000   -1.813000
H      -2.991000    0.579000   -1.100000
H      -3.022000    4.150000   -1.923000
H      -3.013000    4.329000   -0.148000
H      -1.507000    4.608000   -1.123000
C      -2.445000   -2.261000   -0.539000
H      -2.246000   -1.589000   -1.392000
C      -2.654000   -3.664000   -1.110000
C      -3.729000   -1.767000    0.140000
H      -3.455000   -3.631000   -1.880000
H      -1.737000   -4.031000   -1.611000
H      -2.980000   -4.372000   -0.323000
H      -4.515000   -1.583000   -0.623000
H      -4.117000   -2.515000    0.860000
H      -3.545000   -0.820000    0.691000
C       0.288000   -3.410000    0.241000
H       0.398000   -3.526000   -0.854000
C       1.642000   -2.983000    0.819000
C      -0.070000   -4.789000    0.817000
H       2.445000   -3.655000    0.450000
H       1.893000   -1.945000    0.526000
H       1.623000   -3.025000    1.928000
H       0.677000   -5.538000    0.477000
H      -0.054000   -4.780000    1.927000
H      -1.058000   -5.139000    0.477000
C       0.402000    0.216000   -2.222000
C       0.560000   -1.138000   -1.923000
C       1.241000    1.144000   -1.569000
C       2.692000    0.851000   -1.265000
H       2.843000    0.074000   -0.500000
H       3.193000    0.499000   -2.183000
H       3.216000    1.755000   -0.928000
H       1.561000   -1.521000   -1.696000
H      -0.147000   -1.826000   -2.402000
H       1.025000    2.192000   -1.798000
H      -0.479000    0.520000   -2.811000
O      -1.743000   -1.825000   -3.969000
S      -2.723000   -0.730000   -4.113000
C      -3.066000   -0.724000   -5.931000
O      -4.038000   -0.971000   -3.514000
O      -2.164000    0.622000   -3.889000
F      -3.933000    0.235000   -6.247000
F      -1.951000   -0.515000   -6.628000
F      -3.581000   -1.888000   -6.320000

87
16calc (benzene)
Ir      0.000000    0.000000    0.000000
Si      0.000000    0.000000    2.362000
C       1.605000    0.000000    3.364000
P      -1.786000    1.591000    0.477000
P      -0.919000   -2.210000    0.441000
C      -1.029000    1.461000    3.053000
C      -2.046000    2.006000    2.246000
C      -3.037000    2.823000    2.810000
C      -2.979000    3.155000    4.160000
C      -1.928000    2.694000    4.951000
C      -0.969000    1.848000    4.401000
C      -1.103000   -1.459000    2.995000
C      -1.633000   -2.430000    2.117000
C      -2.449000   -3.460000    2.606000
C      -2.767000   -3.513000    3.960000
C      -2.250000   -2.565000    4.840000
C      -1.420000   -1.557000    4.359000
H       2.180000    0.920000    3.170000
H       1.371000   -0.024000    4.440000
H       2.258000   -0.861000    3.165000
H      -3.852000    3.245000    2.225000
H      -3.752000    3.797000    4.588000
H      -1.866000    2.984000    6.003000
H      -0.166000    1.474000    5.042000
H      -2.830000   -4.258000    1.970000
H      -3.413000   -4.314000    4.328000
H      -2.492000   -2.614000    5.904000
H      -1.025000   -0.821000    5.064000
C      -1.348000    3.226000   -0.362000
H      -0.273000    3.378000   -0.162000
C      -1.543000    3.218000   -1.890000
C      -2.019000    4.454000    0.269000
H      -0.587000    3.433000   -2.407000
H      -1.926000    2.251000   -2.250000
H      -2.262000    3.997000   -2.222000
H      -1.713000    5.373000   -0.275000
H      -3.122000    4.385000    0.232000
H      -1.683000    4.584000    1.318000
C      -3.422000    1.002000   -0.246000
H      -3.194000    0.487000   -1.200000
C      -4.076000   -0.005000    0.701000
C      -4.443000    2.103000   -0.570000
H      -4.923000   -0.516000    0.195000
H      -3.349000   -0.769000    1.013000
H      -4.456000    0.499000    1.615000
H      -5.350000    1.643000   -1.018000
H      -4.764000    2.646000    0.336000
H      -4.062000    2.819000   -1.316000
C      -2.092000   -2.631000   -0.969000
H      -2.495000   -1.661000   -1.310000
C      -1.368000   -3.248000   -2.171000
C      -3.309000   -3.470000   -0.575000
H      -2.017000   -3.210000   -3.070000
H      -0.436000   -2.692000   -2.384000
H      -1.109000   -4.310000   -2.003000
H      -4.004000   -3.541000   -1.439000
H      -3.026000   -4.500000   -0.289000
H      -3.867000   -2.986000    0.251000
C       0.417000   -3.540000    0.411000
H       0.897000   -3.539000   -0.587000
C       1.493000   -3.255000    1.467000
C      -0.126000   -4.955000    0.666000
H       2.332000   -3.975000    1.361000
H       1.904000   -2.242000    1.352000
H       1.077000   -3.345000    2.493000
H       0.683000   -5.698000    0.502000
H      -0.480000   -5.070000    1.711000
H      -0.949000   -5.219000   -0.015000
C       2.140000    0.239000   -0.006000
C       1.863000   -0.769000   -0.946000
C       1.628000    1.550000   -0.240000
C       1.879000    2.254000   -1.555000
H       2.964000    2.251000   -1.760000
H       1.585000    3.312000   -1.511000
H       1.374000    1.811000   -2.421000
H       2.284000   -1.766000   -0.811000
H       1.666000   -0.521000   -1.991000
H       1.720000    2.211000    0.632000
O      -0.770000    0.091000   -2.190000
S      -0.421000    0.115000   -3.653000
C      -2.099000   -0.046000   -4.440000
O       0.329000   -1.057000   -4.103000
O       0.044000    1.413000   -4.143000
F      -1.950000   -0.385000   -5.714000
F      -2.844000   -0.968000   -3.845000
F      -2.753000    1.107000   -4.386000
H       2.637000   -0.010000    0.936000

87
TS 16-17 (benzene)
Ir      0.000000    0.000000    0.000000
Si      0.000000    0.000000    2.315000
C       1.648000    0.000000    3.250000
P      -1.547000    1.802000    0.476000
P      -0.999000   -2.076000    0.353000
C      -0.976000    1.478000    3.066000
C      -1.868000    2.190000    2.241000
C      -2.759000    3.120000    2.796000
C      -2.742000    3.367000    4.166000
C      -1.820000    2.716000    4.985000
C      -0.947000    1.782000    4.436000
C      -1.119000   -1.457000    2.940000
C      -1.718000   -2.350000    2.022000
C      -2.571000   -3.365000    2.475000
C      -2.860000   -3.481000    3.832000
C      -2.269000   -2.614000    4.750000
C      -1.402000   -1.622000    4.304000
H       2.104000    1.000000    3.166000
H       1.496000   -0.209000    4.321000
H       2.376000   -0.730000    2.871000
H      -3.456000    3.697000    2.190000
H      -3.440000    4.093000    4.590000
H      -1.788000    2.936000    6.055000
H      -0.232000    1.278000    5.093000
H      -3.013000   -4.102000    1.805000
H      -3.538000   -4.267000    4.172000
H      -2.485000   -2.716000    5.817000
H      -0.949000   -0.952000    5.039000
C      -0.758000    3.363000   -0.215000
H       0.293000    3.325000    0.142000
C      -0.698000    3.388000   -1.741000
C      -1.337000    4.671000    0.336000
H       0.095000    4.092000   -2.074000
H      -0.447000    2.389000   -2.120000
H      -1.644000    3.721000   -2.202000
H      -0.859000    5.540000   -0.165000
H      -2.429000    4.742000    0.179000
H      -1.115000    4.764000    1.419000
C      -3.179000    1.485000   -0.394000
H      -2.936000    1.033000   -1.378000
C      -3.988000    0.470000    0.421000
C      -4.058000    2.714000   -0.659000
H      -4.822000    0.064000   -0.190000
H      -3.350000   -0.371000    0.748000
H      -4.408000    0.944000    1.333000
H      -4.986000    2.396000   -1.180000
H      -4.362000    3.213000    0.277000
H      -3.570000    3.440000   -1.325000
C      -2.217000   -2.331000   -1.065000
H      -2.572000   -1.313000   -1.319000
C      -1.567000   -2.883000   -2.343000
C      -3.466000   -3.130000   -0.695000
H      -2.142000   -2.540000   -3.229000
H      -0.523000   -2.530000   -2.451000
H      -1.570000   -3.988000   -2.380000
H      -4.175000   -3.130000   -1.551000
H      -3.220000   -4.183000   -0.460000
H      -3.988000   -2.661000    0.163000
C       0.257000   -3.478000    0.227000
H       0.819000   -3.358000   -0.722000
C       1.259000   -3.411000    1.387000
C      -0.379000   -4.877000    0.246000
H       2.106000   -4.105000    1.200000
H       1.666000   -2.399000    1.504000
H       0.778000   -3.692000    2.348000
H       0.410000   -5.646000    0.101000
H      -0.874000   -5.082000    1.216000
H      -1.113000   -5.021000   -0.557000
C       1.983000    0.842000   -0.535000
C       1.901000   -0.598000   -0.689000
C       2.215000    1.768000   -1.602000
C       2.495000    1.506000   -2.928000
H       2.789000    0.492000   -3.225000
H       2.887000    2.322000   -3.544000
H       2.558000   -1.204000   -0.060000
H       1.857000   -0.984000   -1.717000
H       2.198000    2.827000   -1.311000
H       2.330000    1.233000    0.430000
H       1.197000    1.481000   -3.680000
O      -0.595000   -0.007000   -2.528000
S      -0.521000    0.119000   -3.985000
C      -2.194000    0.707000   -4.524000
O      -0.227000   -1.052000   -4.783000
O       0.324000    1.347000   -4.388000
F      -2.224000    0.836000   -5.836000
F      -3.093000   -0.188000   -4.150000
F      -2.483000    1.867000   -3.963000

87
17calc (benzene)
Ir      0.000000    0.000000    0.000000
Si      0.000000    0.000000    2.317000
C       1.709000    0.000000    3.134000
P      -1.599000    1.755000    0.477000
P      -0.773000   -2.117000    0.419000
C      -0.856000    1.563000    3.044000
C      -1.630000    2.389000    2.202000
C      -2.319000    3.489000    2.733000
C      -2.222000    3.787000    4.089000
C      -1.441000    2.993000    4.927000
C      -0.767000    1.894000    4.405000
C      -1.007000   -1.504000    3.002000
C      -1.428000   -2.503000    2.095000
C      -2.163000   -3.608000    2.543000
C      -2.499000   -3.716000    3.890000
C      -2.087000   -2.741000    4.797000
C      -1.342000   -1.651000    4.355000
H       2.243000   -0.955000    3.043000
H       2.334000    0.790000    2.690000
H       1.611000    0.216000    4.211000
H      -2.938000    4.146000    2.121000
H      -2.760000    4.650000    4.489000
H      -1.357000    3.235000    5.990000
H      -0.153000    1.288000    5.077000
H      -2.488000   -4.403000    1.871000
H      -3.085000   -4.573000    4.230000
H      -2.352000   -2.832000    5.854000
H      -1.030000   -0.896000    5.082000
C      -1.154000    3.146000   -0.699000
H      -0.045000    3.179000   -0.696000
C      -1.587000    2.841000   -2.136000
C      -1.598000    4.544000   -0.262000
H      -2.672000    2.984000   -2.288000
H      -1.056000    3.516000   -2.841000
H      -1.332000    1.795000   -2.396000
H      -1.286000    5.292000   -1.022000
H      -2.693000    4.620000   -0.144000
H      -1.098000    4.823000    0.688000
C      -3.359000    1.228000    0.071000
H      -3.352000    0.774000   -0.939000
C      -3.826000    0.176000    1.081000
C      -4.387000    2.368000    0.063000
H      -4.803000   -0.252000    0.770000
H      -3.103000   -0.650000    1.146000
H      -3.932000    0.619000    2.094000
H      -4.446000    2.868000    1.047000
H      -4.181000    3.110000   -0.725000
H      -5.394000    1.957000   -0.162000
C      -2.046000   -2.353000   -0.940000
H      -2.569000   -1.383000   -1.026000
C      -1.394000   -2.585000   -2.306000
C      -3.131000   -3.386000   -0.632000
H      -2.163000   -2.532000   -3.104000
H      -0.636000   -1.798000   -2.501000
H      -0.908000   -3.576000   -2.374000
H      -3.852000   -3.437000   -1.475000
H      -2.717000   -4.398000   -0.477000
H      -3.703000   -3.077000    0.267000
C       0.566000   -3.408000    0.115000
H       1.029000   -3.205000   -0.872000
C       1.655000   -3.293000    1.184000
C       0.052000   -4.854000    0.102000
H       2.492000   -3.990000    0.961000
H       2.069000   -2.274000    1.207000
H       1.249000   -3.533000    2.190000
H       0.903000   -5.553000   -0.045000
H      -0.435000   -5.118000    1.060000
H      -0.641000   -5.039000   -0.735000
C       1.600000    0.944000   -1.183000
C       1.865000   -0.440000   -0.878000
C       1.335000    1.402000   -2.543000
C       1.270000    0.674000   -3.685000
H       1.478000   -0.401000   -3.700000
H       1.188000    1.181000   -4.650000
H       2.661000   -0.634000   -0.151000
H       1.878000   -1.157000   -1.709000
H       1.225000    2.488000   -2.655000
H       2.076000    1.707000   -0.557000
O      -2.999000    0.187000   -3.529000
S      -2.599000   -0.091000   -4.890000
C      -2.682000    1.526000   -5.801000
O      -3.264000   -1.072000   -5.709000
O      -1.045000   -0.380000   -4.987000
F      -2.468000    1.332000   -7.086000
F      -3.877000    2.053000   -5.623000
F      -1.762000    2.349000   -5.323000
H      -0.487000    0.120000   -4.324000

87
TS 13-18 (benzene)
Ir        -0.00047        0.00028        0.00061
Si         0.00120        0.00059        2.77878
C          1.11501       -0.00555        4.31573
P         -2.19832        0.42011        0.57029
P          0.12599       -2.33224        0.10332
C         -1.60126        0.94857        3.18511
C         -2.54158        1.25732        2.17763
C         -3.61364        2.11776        2.44609
C         -3.78459        2.64200        3.72517
C         -2.88868        2.31548        4.73983
C         -1.80301        1.48702        4.46403
C         -0.54185       -1.90029        2.73300
C         -0.45865       -2.91777        1.74181
C         -0.79225       -4.24228        2.05636
C         -1.30767       -4.57356        3.30487
C         -1.48486       -3.57777        4.25948
C         -1.08438       -2.27580        3.97556
H         -4.33146        2.41348        1.68215
H         -4.62452        3.31184        3.92343
H         -3.02533        2.72308        5.74457
H         -1.08821        1.27062        5.26239
H         -0.64951       -5.05413        1.34443
H         -1.57460       -5.61019        3.52242
H         -1.91684       -3.81587        5.23467
H         -1.21138       -1.52143        4.75696
H          2.05841       -0.52256        4.07448
H          0.68325       -0.51728        5.18737
H          1.37008        1.02563        4.60818
C         -2.76457        1.63961       -0.74818
H         -2.49790        2.64663       -0.36259
C         -1.95990        1.45156       -2.03689
C         -4.27359        1.67712       -1.03523
H         -2.13133        0.45307       -2.48350
H         -2.24132        2.22808       -2.77975
H         -0.87764        1.55630       -1.82712
H         -4.57902        2.71663       -1.28108
H         -4.53864        1.05263       -1.91324
H         -4.87019        1.34571       -0.16575
C         -3.31876       -1.11479        0.55957
H         -2.65411       -1.97832        0.71752
C         -4.29114       -1.13917        1.74463
C         -4.08110       -1.39317       -0.74432
H         -4.88891       -2.07579        1.73000
H         -3.73368       -1.11813        2.70454
H         -4.98774       -0.27660        1.70123
H         -5.07283       -0.89764       -0.75458
H         -3.50569       -1.08553       -1.63409
H         -4.27475       -2.48406       -0.83153
C         -0.83146       -3.03422       -1.34993
H         -1.76271       -2.45472       -1.39398
C         -0.13265       -2.74382       -2.67887
C         -1.26713       -4.49620       -1.22307
H         -0.76145       -3.08764       -3.52759
H          0.00598       -1.64865       -2.79007
H          0.85157       -3.24191       -2.74919
H         -1.76405       -4.82703       -2.15978
H         -0.42272       -5.17865       -1.02924
H         -2.02185       -4.59326       -0.41609
C          1.90797       -2.91144       -0.03229
H          2.38742       -2.37802       -0.87522
C          2.66129       -2.56493        1.25562
C          2.06068       -4.41464       -0.29393
H          3.75780       -2.61755        1.08619
H          2.40410       -1.55096        1.59601
H          2.39090       -3.26616        2.07444
H          3.13247       -4.70200       -0.23298
H          1.50591       -5.01049        0.45720
H          1.72952       -4.68418       -1.31258
C          0.91749        1.17524        1.55876
C          2.42008        1.33789        1.65057
C          0.19448        2.11643        0.76559
C          0.83384        3.19472       -0.06676
H          1.64182        2.81898       -0.70477
H          1.23600        4.00492        0.56852
H          0.08434        3.64969       -0.73074
H         -0.77545        2.43128        1.16822
H          2.69186        1.50459        2.70519
H          2.76435        2.20935        1.08003
H          3.01282        0.49256        1.28559
O          1.94063        0.07947       -0.84670
S          2.30601        0.33782       -2.30297
C          4.02539        0.97243       -2.03801
O          2.48905       -0.87831       -3.08283
O          1.56202        1.43915       -2.90365
F          4.01468        2.11941       -1.36737
F          4.74510        0.09270       -1.35630
F          4.60053        1.17757       -3.21279

87
18calc (benzene)
Ir         0.00000        0.00000        0.00000
Si         0.00000        0.00000        2.96681
C          1.07892        0.00000        4.52539
P         -2.09586        0.66078        0.67054
P         -0.06589       -2.35165        0.19507
C         -1.50045        1.11874        3.30535
C         -2.35376        1.54826        2.26462
C         -3.30579        2.54925        2.49684
C         -3.45350        3.09367        3.77030
C         -2.65102        2.64906        4.81698
C         -1.67664        1.68283        4.57747
C         -0.62415       -1.84918        2.87973
C         -0.59138       -2.86996        1.88705
C         -0.96120       -4.18036        2.22631
C         -1.46008       -4.49385        3.48555
C         -1.59295       -3.48936        4.43674
C         -1.15901       -2.20333        4.13333
H         -3.94520        2.94248        1.70767
H         -4.20148        3.87196        3.93829
H         -2.76914        3.07126        5.81795
H         -1.02653        1.37722        5.40085
H         -0.87033       -4.99805        1.51193
H         -1.75253       -5.52183        3.71091
H         -2.01386       -3.70701        5.42133
H         -1.24689       -1.44229        4.91355
H          1.92657       -0.69044        4.39232
H          0.55361       -0.31043        5.44018
H          1.49168        1.00794        4.69054
C         -2.55847        1.91787       -0.65147
H         -2.19722        2.89810       -0.27230
C         -1.77878        1.65107       -1.94137
C         -4.05982        2.08689       -0.93221
H         -2.02318        0.65820       -2.36697
H         -2.01184        2.43102       -2.69730
H         -0.68992        1.68582       -1.74218
H         -4.27113        3.14629       -1.19146
H         -4.38526        1.47690       -1.79991
H         -4.67851        1.82327       -0.05433
C         -3.35834       -0.75676        0.69290
H         -2.77030       -1.67277        0.86737
C         -4.32275       -0.66961        1.88182
C         -4.14949       -0.98400       -0.60389
H         -5.01427       -1.53943        1.87821
H         -3.76182       -0.69867        2.83949
H         -4.92618        0.26030        1.83336
H         -5.09754       -0.40872       -0.61155
H         -3.56070       -0.72688       -1.50063
H         -4.43101       -2.05608       -0.68119
C         -1.20140       -3.00131       -1.16084
H         -1.89946       -2.17377       -1.35029
C         -0.48450       -3.21474       -2.49505
C         -2.06176       -4.21137       -0.79126
H         -1.22847       -3.39525       -3.30028
H          0.08393       -2.30488       -2.76233
H          0.20138       -4.08302       -2.46312
H         -2.79895       -4.40247       -1.60013
H         -1.45438       -5.12812       -0.67464
H         -2.64320       -4.01090        0.13078
C          1.61101       -3.14569       -0.10993
H          1.92950       -2.90992       -1.14699
C          2.66739       -2.58217        0.84288
C          1.57928       -4.67192        0.04750
H          3.59753       -3.18894        0.80359
H          2.95131       -1.56446        0.53588
H          2.29641       -2.57212        1.88967
H          2.53745       -5.10386       -0.31247
H          1.45764       -4.95919        1.11223
H          0.77274       -5.13238       -0.54627
C          1.00830        0.89824        1.63035
C          2.51033        0.79960        1.77011
C          0.49617        1.98622        0.83108
C          1.39649        2.96034        0.11923
H          2.16784        2.47052       -0.48486
H          1.89600        3.63409        0.83990
H          0.80839        3.58911       -0.56467
H         -0.39659        2.48756        1.22763
H          2.84561       -0.09912        2.30503
H          2.83848        1.66275        2.37634
H          3.03594        0.86048        0.81011
O          1.84930       -0.10620       -1.05094
S          2.17984        0.27406       -2.48447
C          4.02202        0.33536       -2.31909
O          1.93590       -0.79159       -3.44674
O          1.77212        1.62651       -2.84664
F          4.38790        1.22638       -1.40134
F          4.49920       -0.84934       -1.96776
F          4.55598        0.68489       -3.47941

87
TS 18-3 (benzene)
Ir        -0.02009        0.02709       -0.01341
Si        -0.00899       -0.01650        3.52958
C          0.74436       -0.03718        5.28456
P         -2.07979        0.58976        0.85012
P          0.28506       -2.10314        0.49590
C         -1.77930        0.68593        3.65689
C         -2.68449        0.90312        2.59023
C         -3.98514        1.34370        2.88546
C         -4.40095        1.57880        4.19177
C         -3.51357        1.38622        5.24268
C         -2.22265        0.95008        4.96534
C         -0.30158       -1.92641        3.22448
C         -0.05886       -2.83222        2.16005
C         -0.12971       -4.21513        2.40192
C         -0.58090       -4.72813        3.61060
C         -0.98437       -3.85022        4.60834
C         -0.81354       -2.48548        4.41422
H          1.72151       -0.54454        5.23536
H          0.16842       -0.53603        6.07516
H          0.93328        1.00119        5.60036
H         -4.71769        1.56194        2.11314
H         -5.42080        1.92447        4.37559
H         -3.82062        1.57671        6.27397
H         -1.53588        0.81000        5.80194
H          0.17960       -4.94532        1.65640
H         -0.63156       -5.80965        3.75445
H         -1.39934       -4.22175        5.54835
H         -1.09386       -1.82624        5.23677
C         -2.26242        2.22417       -0.08106
H         -1.31692        2.75929        0.12417
C         -2.32762        2.02195       -1.60223
C         -3.33584        3.20142        0.41144
H         -3.35003        1.78963       -1.95224
H         -2.00303        2.95133       -2.11706
H         -1.65464        1.19882       -1.91986
H         -3.26101        4.14932       -0.16343
H         -4.36219        2.82182        0.27585
H         -3.16214        3.46236        1.47534
C         -3.35034       -0.58704        0.09144
H         -2.97003       -0.84121       -0.91644
C         -3.44177       -1.86377        0.93443
C         -4.77899       -0.06062       -0.11707
H         -4.02239       -2.64180        0.39428
H         -2.44507       -2.27009        1.15037
H         -3.93432       -1.65827        1.90883
H         -5.35771       -0.03156        0.82540
H         -4.81215        0.91660       -0.61279
H         -5.32180       -0.76143       -0.78729
C         -0.60650       -3.02610       -0.90507
H         -1.51442       -2.43634       -1.10596
C          0.17129       -3.01823       -2.22494
C         -1.10596       -4.43801       -0.59106
H         -0.47267       -3.39947       -3.04635
H          0.46935       -1.98666       -2.49407
H          1.06839       -3.66730       -2.16909
H         -1.75301       -4.79388       -1.42140
H         -0.27009       -5.15755       -0.50318
H         -1.73693       -4.44183        0.31933
C          2.11292       -2.44850        0.20000
H          2.36672       -2.23107       -0.85468
C          2.95324       -1.52418        1.07255
C          2.51428       -3.90337        0.46451
H          4.03441       -1.66602        0.86038
H          2.69579       -0.47084        0.85390
H          2.76558       -1.73505        2.14633
H          3.56684       -4.06283        0.14669
H          2.44892       -4.14927        1.54415
H          1.88666       -4.60205       -0.11740
C          1.15352        1.28650        2.80084
C          2.64155        1.21475        3.05134
C          0.61534        2.45759        2.40137
C          1.39310        3.69712        2.08752
H          0.74146        4.50164        1.72101
H          2.15723        3.50562        1.31805
H          1.92835        4.07539        2.97667
H          2.93343        1.94419        3.82689
H          3.21746        1.47319        2.15015
H         -0.47332        2.53942        2.32475
H          2.98685        0.23332        3.40162
O          1.61919       -0.02637       -1.44915
S          1.58352        1.39552       -1.94910
C          3.25631        2.05623       -1.51410
O          0.63019        2.11635       -1.06674
O          1.48310        1.57379       -3.38068
F          3.31218        3.34368       -1.80998
F          3.50207        1.90371       -0.22056
F          4.17814        1.40874       -2.20402

87
19calc (benzene)
Ir         0.00000        0.00000        0.00000
Si         0.00000        0.00000        3.35515
C          1.13892        0.00000        4.85898
P         -1.81018        1.07382        0.71413
P          0.32668       -3.20929        2.83455
C         -1.03166        1.61522        3.35697
C         -1.86636        2.04329        2.29208
C         -2.61166        3.22387        2.43226
C         -2.56536        3.97153        3.60652
C         -1.74872        3.56441        4.65446
C         -0.99342        2.40200        4.51856
C         -1.38565       -1.30521        3.72641
C         -1.32555       -2.70270        3.48983
C         -2.44172       -3.50000        3.79068
C         -3.58421       -2.96051        4.37221
C         -3.63043       -1.60249        4.66669
C         -2.55016       -0.79221        4.33216
H         -3.24533        3.61183        1.63747
H         -3.16459        4.88134        3.68740
H         -1.69367        4.15126        5.57470
H         -0.35409        2.09642        5.35027
H         -2.46124       -4.56487        3.55982
H         -4.43553       -3.60871        4.59379
H         -4.51442       -1.16628        5.13868
H         -2.62741        0.27632        4.54010
H          0.57830       -0.04180        5.80514
H          1.78376       -0.89011        4.81426
H          1.79336        0.88620        4.86811
C         -2.18457        2.33637       -0.63802
H         -1.79617        3.30899       -0.26697
C         -1.39564        2.03480       -1.91044
C         -3.66668        2.53658       -0.97819
H         -1.84099        1.17816       -2.45372
H         -1.42190        2.91536       -2.58750
H         -0.33249        1.82484       -1.67040
H         -3.77309        3.40339       -1.66488
H         -4.08895        1.65334       -1.49436
H         -4.26977        2.76179       -0.08123
C         -3.17561       -0.21589        0.80956
H         -2.86423       -0.90983        1.60979
C         -4.54450        0.32623        1.23967
C         -3.27037       -1.07527       -0.45084
H         -5.13701       -0.49612        1.69518
H         -4.44274        1.12234        2.00320
H         -5.13009        0.70003        0.37822
H         -4.16022       -1.73853       -0.39980
H         -3.34083       -0.45825       -1.36563
H         -2.38016       -1.73200       -0.51927
C          0.02267       -4.00248        1.15727
H          0.16059       -3.16753        0.43813
C          1.07845       -5.05358        0.80608
C         -1.39602       -4.52876        0.91736
H          1.00012       -5.32832       -0.26698
H          2.09704       -4.64694        0.98130
H          0.93917       -5.97567        1.40634
H         -1.49759       -4.86132       -0.13719
H         -1.63229       -5.39555        1.55923
H         -2.14178       -3.72334        1.07437
C          0.92833       -4.60738        3.93868
H          1.80367       -5.07429        3.44102
C          1.44403       -4.00489        5.24672
C         -0.08427       -5.71435        4.24084
H          1.84358       -4.80145        5.91037
H          2.26786       -3.29067        5.03627
H          0.62875       -3.46778        5.77778
H          0.43847       -6.56393        4.72984
H         -0.86426       -5.36438        4.94637
H         -0.54126       -6.10834        3.31794
C          1.08949        0.12153        1.79244
C          2.39049       -0.66068        1.78941
C          1.11625        1.38215        1.07698
C          2.32355        1.91355        0.35145
H          2.02052        2.70506       -0.35059
H          3.03706        2.36113        1.06699
H          2.85586        1.14157       -0.21923
H          0.50263        2.20221        1.47067
H          3.12170       -0.14078        2.43424
H          2.26045       -1.67830        2.17488
H          2.83208       -0.73333        0.78682
O         -0.60524       -0.88389       -1.99871
S          0.80807       -1.18680       -2.41573
C          0.79468       -3.00018       -2.82525
O          1.31435       -0.53722       -3.60389
O          1.62293       -1.06625       -1.15657
F          1.99804       -3.50292       -2.61660
F         -0.08398       -3.63796       -2.07557
F          0.46959       -3.15290       -4.09517

87
TS 19-3 (benzene)
Ir         0.00000        0.00000        0.00000
Si         0.00000        0.00000        2.37091
C          1.67673        0.00000        3.24121
P         -1.66305       -1.56227        0.35673
P          1.99202        0.73503       -1.04901
C         -0.94015       -1.57423        2.94312
C         -1.79541       -2.25236        2.05320
C         -2.62530       -3.28958        2.50731
C         -2.58360       -3.67428        3.84275
C         -1.72586       -3.02577        4.73226
C         -0.92244       -1.98160        4.28552
C          1.56486       -1.30847        0.19944
C          2.73737       -0.75030       -0.38494
C          3.98820       -1.35887       -0.37634
C          4.10159       -2.59454        0.25822
C          2.97627       -3.17778        0.85089
C          1.72754       -2.55508        0.83154
H         -3.31183       -3.81560        1.84078
H         -3.22777       -4.48538        4.18990
H         -1.69466       -3.33080        5.78127
H         -0.27992       -1.46355        5.00284
H          4.85612       -0.89082       -0.84723
H          5.06574       -3.10671        0.29205
H          3.07804       -4.14632        1.34840
H          0.88966       -3.04615        1.33365
H          1.55487       -0.49437        4.21851
H          2.45787       -0.53283        2.68328
H          2.02367        1.02108        3.45489
C         -1.27506       -2.95883       -0.86480
H         -0.17997       -2.92340       -1.01915
C         -1.57014       -4.35679       -0.31472
C         -1.87623       -2.80611       -2.25861
H         -2.66118       -4.56048       -0.31361
H         -1.10454       -5.11711       -0.97804
H         -1.12138       -4.50250        0.68733
H         -2.97440       -2.94245       -2.22786
H         -1.46159       -3.58440       -2.93481
H         -1.60242       -1.82283       -2.69151
C         -3.32615       -0.76669       -0.03488
H         -3.40341        0.10481        0.64992
C         -3.46109       -0.21212       -1.46112
C         -4.50198       -1.69269        0.28672
H         -4.22600        0.59324       -1.46839
H         -2.50369        0.17648       -1.85242
H         -3.85226       -0.96716       -2.16710
H         -5.45593       -1.24395       -0.06447
H         -4.37286       -2.67921       -0.20376
H         -4.59560       -1.82708        1.38295
C          1.82961        0.56025       -2.88932
H          1.43920       -0.46309       -3.08038
C          0.81510        1.55818       -3.44509
C          3.17567        0.69378       -3.60036
H          0.56084        1.29250       -4.49316
H         -0.12451        1.51555       -2.85754
H          1.21792        2.59202       -3.41759
H          3.05522        0.46225       -4.68003
H          3.56867        1.72793       -3.50992
H          3.90922       -0.02152       -3.17326
C          2.83775        2.32462       -0.61036
H          2.58400        3.08023       -1.38294
C          2.33073        2.82073        0.73700
C          4.35986        2.15245       -0.56725
H          2.80206        3.79289        0.99460
H          1.23048        2.93633        0.71018
H          2.59347        2.09343        1.52791
H          4.84846        3.14733       -0.49581
H          4.66509        1.53158        0.30217
H          4.73346        1.66739       -1.48919
C         -1.04371        1.43707        2.99716
C         -0.44065        2.80715        3.15574
C         -2.35049        1.21378        3.25877
C         -3.34983        2.23181        3.69504
H         -4.16079        1.78098        4.28583
H         -2.89769        3.04727        4.27882
H         -3.79446        2.69435        2.79622
H         -2.75009        0.20349        3.10760
H         -0.77567        3.28922        4.08858
H          0.65849        2.79211        3.17781
H         -0.75561        3.45797        2.32673
O         -1.24531        1.72704       -0.48350
S         -2.13417        2.92886       -0.62581
C         -0.95419        4.35695       -0.81450
O         -2.84791        2.93486       -1.89658
O         -2.88265        3.25479        0.58463
F         -1.59518        5.37041       -1.37612
F         -0.48125        4.76753        0.35717
F          0.07720        4.03282       -1.58751

87
3calc (benzene)
Ir      0.000000    0.000000    0.000000
Si      0.000000    0.000000    2.351000
C       1.640000    0.000000    3.297000
P       2.132000   -0.891000   -0.615000
P      -1.694000    1.540000    0.322000
C       2.746000    0.726000   -0.094000
C       3.974000    1.381000   -0.054000
C       4.008000    2.680000    0.450000
C       2.827000    3.283000    0.895000
C       1.604000    2.614000    0.856000
C       1.529000    1.305000    0.347000
C      -1.740000    2.327000    1.967000
C      -2.482000    3.444000    2.371000
C      -2.409000    3.881000    3.690000
C      -1.608000    3.203000    4.607000
C      -0.885000    2.082000    4.206000
C      -0.934000    1.613000    2.884000
H       1.461000    0.344000    4.328000
H       2.030000   -1.026000    3.376000
H       2.408000    0.650000    2.855000
H       4.892000    0.908000   -0.411000
H       4.954000    3.224000    0.498000
H       2.863000    4.303000    1.289000
H       0.717000    3.124000    1.240000
H      -3.127000    3.994000    1.685000
H      -2.984000    4.757000    4.000000
H      -1.548000    3.549000    5.642000
H      -0.269000    1.564000    4.945000
C       2.981000   -2.202000    0.401000
H       2.972000   -1.842000    1.448000
C       2.230000   -3.532000    0.375000
C       4.448000   -2.391000    0.010000
H       2.696000   -4.242000    1.090000
H       1.182000   -3.381000    0.687000
H       2.249000   -3.993000   -0.631000
H       4.946000   -3.066000    0.739000
H       4.543000   -2.844000   -0.996000
H       4.982000   -1.421000    0.029000
C       2.354000   -1.052000   -2.462000
H       1.550000   -0.439000   -2.924000
C       3.690000   -0.476000   -2.939000
C       2.172000   -2.486000   -2.959000
H       3.797000   -0.616000   -4.036000
H       3.730000    0.614000   -2.741000
H       4.546000   -0.970000   -2.438000
H       2.096000   -2.492000   -4.067000
H       3.030000   -3.125000   -2.673000
H       1.240000   -2.917000   -2.554000
C      -1.358000    2.767000   -1.058000
H      -0.255000    2.859000   -1.124000
C      -1.812000    2.234000   -2.421000
C      -1.881000    4.180000   -0.795000
H      -1.416000    2.883000   -3.231000
H      -1.417000    1.208000   -2.582000
H      -2.916000    2.216000   -2.504000
H      -1.625000    4.842000   -1.650000
H      -2.977000    4.202000   -0.663000
H      -1.388000    4.604000    0.104000
C      -3.382000    0.787000   -0.009000
H      -3.369000    0.307000   -1.009000
C      -3.674000   -0.291000    1.034000
C      -4.522000    1.811000    0.003000
H      -4.649000   -0.780000    0.826000
H      -2.894000   -1.068000    0.994000
H      -3.697000    0.142000    2.057000
H      -5.491000    1.296000   -0.174000
H      -4.589000    2.329000    0.979000
H      -4.411000    2.549000   -0.810000
C      -0.974000   -1.468000    3.054000
C      -1.172000   -2.565000    2.298000
H      -0.825000   -2.529000    1.261000
C      -1.425000   -1.349000    4.487000
C      -1.862000   -3.842000    2.643000
H      -0.582000   -1.118000    5.161000
H      -2.154000   -0.531000    4.610000
H      -1.895000   -2.271000    4.858000
H      -2.667000   -4.021000    1.911000
H      -1.168000   -4.693000    2.546000
H      -2.292000   -3.860000    3.654000
O      -1.354000   -1.216000   -1.143000
S      -1.772000   -2.655000   -1.381000
O      -0.705000   -3.624000   -1.154000
O      -3.094000   -2.962000   -0.850000
C      -2.016000   -2.580000   -3.215000
F      -0.934000   -2.107000   -3.822000
F      -2.267000   -3.794000   -3.681000
F      -3.039000   -1.789000   -3.507000

79
[5calc_fac]+ (dichloromethane)
Ir      0.000000    0.000000    0.000000
Si      0.000000    0.000000    2.463000
C       1.785000    0.000000    3.060000
P      -1.617000    1.739000    0.672000
P      -0.802000   -2.247000    0.540000
C      -0.811000    1.557000    3.201000
C      -1.618000    2.371000    2.384000
C      -2.306000    3.466000    2.925000
C      -2.159000    3.768000    4.276000
C      -1.334000    2.992000    5.089000
C      -0.666000    1.894000    4.555000
C      -0.920000   -1.533000    3.131000
C      -1.281000   -2.596000    2.274000
C      -1.871000   -3.756000    2.794000
C      -2.135000   -3.848000    4.157000
C      -1.802000   -2.798000    5.012000
C      -1.192000   -1.656000    4.502000
H       1.778000    0.253000    4.134000
H       2.292000   -0.968000    2.955000
H       2.370000    0.771000    2.537000
H      -2.957000    4.110000    2.334000
H      -2.692000    4.626000    4.692000
H      -1.211000    3.246000    6.144000
H      -0.019000    1.303000    5.209000
H      -2.135000   -4.612000    2.173000
H      -2.604000   -4.752000    4.551000
H      -2.015000   -2.873000    6.080000
H      -0.935000   -0.848000    5.190000
C      -1.224000    3.128000   -0.521000
H      -0.130000    3.263000   -0.454000
C      -1.535000    2.740000   -1.970000
C      -1.805000    4.497000   -0.154000
H      -1.143000    3.515000   -2.662000
H      -1.042000    1.781000   -2.226000
H      -2.623000    2.639000   -2.143000
H      -1.558000    5.237000   -0.945000
H      -2.901000    4.482000   -0.037000
H      -1.339000    4.867000    0.782000
C      -3.366000    1.148000    0.292000
H      -3.365000    0.651000   -0.699000
C      -3.795000    0.121000    1.343000
C      -4.421000    2.259000    0.233000
H      -4.764000   -0.342000    1.060000
H      -3.049000   -0.685000    1.425000
H      -3.903000    0.599000    2.341000
H      -4.419000    2.869000    1.154000
H      -4.281000    2.899000   -0.656000
H      -5.433000    1.814000    0.127000
C      -2.187000   -2.639000   -0.672000
H      -2.824000   -1.735000   -0.726000
C      -1.655000   -2.876000   -2.089000
C      -3.134000   -3.756000   -0.231000
H      -2.497000   -2.877000   -2.814000
H      -0.956000   -2.064000   -2.381000
H      -1.132000   -3.849000   -2.169000
H      -3.927000   -3.899000   -0.996000
H      -2.615000   -4.721000   -0.101000
H      -3.644000   -3.470000    0.711000
C       0.609000   -3.412000    0.136000
H       0.900000   -3.245000   -0.919000
C       1.813000   -3.082000    1.020000
C       0.265000   -4.897000    0.292000
H       2.686000   -3.704000    0.731000
H       2.099000   -2.021000    0.898000
H       1.577000   -3.270000    2.089000
H       1.159000   -5.513000    0.057000
H      -0.040000   -5.136000    1.328000
H      -0.517000   -5.207000   -0.420000
C       1.582000   -0.313000   -1.153000
C       2.431000   -1.196000   -1.980000
C       1.472000    0.991000   -0.898000
C       2.186000    2.230000   -1.266000
H       1.647000    2.751000   -2.075000
H       3.196000    1.999000   -1.638000
H       2.267000    2.931000   -0.423000
H       3.002000   -1.909000   -1.367000
H       3.150000   -0.604000   -2.566000
H      -1.284000   -0.157000   -0.856000
H       1.818000   -1.790000   -2.675000

87
5calc_mer (dichloromethane)
Ir      0.000000    0.000000    0.000000
Si      0.000000    0.000000    2.336000
C       1.530000    0.000000    3.455000
P      -0.720000    2.242000    0.258000
P      -0.168000   -2.347000    0.309000
C      -0.944000    1.575000    2.900000
C      -1.190000    2.631000    1.991000
C      -1.747000    3.838000    2.442000
C      -2.086000    3.999000    3.781000
C      -1.857000    2.966000    4.688000
C      -1.277000    1.780000    4.249000
C      -0.821000   -1.656000    2.870000
C      -0.761000   -2.767000    1.997000
C      -1.127000   -4.044000    2.449000
C      -1.603000   -4.220000    3.744000
C      -1.706000   -3.129000    4.603000
C      -1.302000   -1.869000    4.171000
H       2.248000   -0.791000    3.195000
H       2.053000    0.965000    3.474000
H       1.175000   -0.206000    4.479000
H      -1.909000    4.687000    1.778000
H      -2.523000    4.943000    4.115000
H      -2.115000    3.092000    5.742000
H      -1.068000    1.003000    4.988000
H      -1.067000   -4.926000    1.811000
H      -1.896000   -5.218000    4.078000
H      -2.088000   -3.263000    5.618000
H      -1.363000   -1.037000    4.876000
C       0.592000    3.457000   -0.332000
H       1.566000    3.035000   -0.038000
C       0.624000    3.584000   -1.854000
C       0.544000    4.829000    0.346000
H      -0.282000    4.093000   -2.239000
H       1.513000    4.170000   -2.169000
H       0.703000    2.578000   -2.308000
H       1.397000    5.450000   -0.004000
H      -0.384000    5.381000    0.119000
H       0.655000    4.718000    1.444000
C      -2.236000    2.475000   -0.833000
H      -1.919000    2.320000   -1.883000
C      -3.309000    1.429000   -0.506000
C      -2.865000    3.870000   -0.755000
H      -4.266000    1.673000   -1.014000
H      -3.008000    0.429000   -0.874000
H      -3.495000    1.384000    0.589000
H      -3.370000    4.029000    0.217000
H      -2.127000    4.665000   -0.942000
H      -3.639000    3.969000   -1.546000
C      -1.439000   -2.891000   -0.965000
H      -2.060000   -1.992000   -1.155000
C      -0.811000   -3.293000   -2.303000
C      -2.415000   -3.965000   -0.481000
H      -1.580000   -3.265000   -3.103000
H      -0.001000   -2.594000   -2.574000
H      -0.394000   -4.318000   -2.276000
H      -3.196000   -4.133000   -1.253000
H      -1.905000   -4.931000   -0.305000
H      -2.935000   -3.630000    0.440000
C       1.412000   -3.311000    0.002000
H       1.760000   -3.086000   -1.028000
C       2.500000   -2.863000    0.979000
C       1.236000   -4.830000    0.138000
H       3.448000   -3.406000    0.776000
H       2.700000   -1.788000    0.870000
H       2.192000   -3.061000    2.028000
H       2.124000   -5.345000   -0.286000
H       1.152000   -5.131000    1.203000
H       0.349000   -5.200000   -0.401000
C       2.005000    0.132000   -1.218000
C       2.186000   -0.198000   -2.633000
C       2.322000    0.559000   -0.099000
C       3.205000    1.109000    0.935000
H       4.046000    1.615000    0.435000
H       3.619000    0.320000    1.578000
H       2.709000    1.836000    1.590000
H       3.266000   -0.211000   -2.850000
H       1.714000    0.556000   -3.278000
H      -1.475000   -0.257000    0.524000
H       1.759000   -1.167000   -2.911000
O      -0.830000   -0.042000   -2.235000
S      -0.940000    0.134000   -3.713000
C      -2.764000   -0.044000   -4.010000
O      -0.370000   -0.959000   -4.504000
O      -0.645000    1.489000   -4.187000
F      -2.983000   -0.183000   -5.314000
F      -3.253000   -1.110000   -3.389000
F      -3.430000    1.026000   -3.594000

79
[TS 5-10]+ (dichloromethane)
Ir      0.000000    0.000000    0.000000
Si      0.000000    0.000000    2.466000
C       1.744000    0.000000    3.169000
P      -1.529000    1.663000    0.553000
P      -0.956000   -2.169000    0.440000
C      -0.931000    1.503000    3.165000
C      -1.699000    2.274000    2.272000
C      -2.477000    3.344000    2.738000
C      -2.465000    3.659000    4.093000
C      -1.686000    2.923000    4.985000
C      -0.925000    1.853000    4.523000
C      -0.931000   -1.563000    3.064000
C      -1.389000   -2.562000    2.176000
C      -1.995000   -3.726000    2.668000
C      -2.188000   -3.884000    4.037000
C      -1.759000   -2.899000    4.925000
C      -1.126000   -1.759000    4.440000
H       1.699000   -0.045000    4.270000
H       2.342000   -0.854000    2.822000
H       2.262000    0.928000    2.884000
H      -3.086000    3.968000    2.084000
H      -3.066000    4.498000    4.451000
H      -1.672000    3.186000    6.046000
H      -0.317000    1.289000    5.236000
H      -2.309000   -4.542000    2.017000
H      -2.671000   -4.791000    4.408000
H      -1.910000   -3.026000    5.999000
H      -0.781000   -1.008000    5.155000
C      -0.940000    3.074000   -0.534000
H       0.145000    3.162000   -0.331000
C      -1.078000    2.751000   -2.027000
C      -1.515000    4.452000   -0.191000
H      -0.486000    3.477000   -2.624000
H      -0.690000    1.738000   -2.246000
H      -2.127000    2.803000   -2.369000
H      -1.133000    5.209000   -0.909000
H      -2.616000    4.477000   -0.229000
H      -1.173000    4.766000    0.816000
C      -3.235000    1.153000   -0.042000
H      -3.099000    0.630000   -1.009000
C      -3.859000    0.188000    0.973000
C      -4.223000    2.300000   -0.286000
H      -4.757000   -0.300000    0.538000
H      -3.146000   -0.600000    1.264000
H      -4.157000    0.729000    1.897000
H      -4.367000    2.914000    0.622000
H      -3.917000    2.936000   -1.133000
H      -5.215000    1.884000   -0.565000
C      -2.330000   -2.538000   -0.796000
H      -2.822000   -1.571000   -0.995000
C      -1.824000   -3.039000   -2.156000
C      -3.422000   -3.462000   -0.256000
H      -2.663000   -3.059000   -2.883000
H      -1.046000   -2.366000   -2.566000
H      -1.415000   -4.066000   -2.085000
H      -4.269000   -3.500000   -0.973000
H      -3.046000   -4.496000   -0.126000
H      -3.821000   -3.072000    0.703000
C       0.446000   -3.328000    0.005000
H       0.656000   -3.237000   -1.079000
C       1.715000   -2.906000    0.746000
C       0.132000   -4.795000    0.320000
H       2.571000   -3.542000    0.435000
H       1.968000   -1.853000    0.510000
H       1.577000   -3.005000    1.844000
H       0.926000   -5.446000   -0.104000
H       0.096000   -4.970000    1.415000
H      -0.830000   -5.107000   -0.125000
C       1.365000   -0.034000   -1.501000
C       1.850000   -0.667000   -2.743000
C       1.643000    0.944000   -0.645000
C       2.658000    1.989000   -0.433000
H       3.661000    1.579000   -0.629000
H       2.629000    2.414000    0.579000
H       2.502000    2.804000   -1.160000
H       1.579000   -1.728000   -2.816000
H       2.945000   -0.567000   -2.799000
H      -0.318000   -0.506000   -1.519000
H       1.424000   -0.150000   -3.618000

79
[10calc]+ (dichloromethane)
Ir      0.000000    0.000000    0.000000
Si      0.000000    0.000000    2.332000
C       1.567000    0.000000    3.376000
P      -0.273000    2.296000    0.231000
P      -0.419000   -2.319000    0.238000
C      -0.913000    1.636000    2.797000
C      -0.950000    2.707000    1.869000
C      -1.530000    3.938000    2.193000
C      -2.068000    4.130000    3.462000
C      -2.031000    3.096000    4.397000
C      -1.461000    1.868000    4.067000
C      -0.867000   -1.642000    2.840000
C      -0.926000   -2.737000    1.941000
C      -1.349000   -4.000000    2.374000
C      -1.746000   -4.185000    3.695000
C      -1.718000   -3.116000    4.588000
C      -1.273000   -1.866000    4.165000
H       1.236000   -0.041000    4.428000
H       2.190000   -0.888000    3.195000
H       2.179000    0.905000    3.262000
H      -1.592000    4.747000    1.462000
H      -2.524000    5.089000    3.718000
H      -2.455000    3.247000    5.393000
H      -1.450000    1.082000    4.826000
H      -1.390000   -4.857000    1.701000
H      -2.079000   -5.172000    4.024000
H      -2.032000   -3.260000    5.624000
H      -1.229000   -1.057000    4.898000
C       1.248000    3.330000   -0.115000
H       1.802000    2.853000   -0.952000
C       0.916000    4.769000   -0.528000
C       2.154000    3.354000    1.117000
H       1.853000    5.349000   -0.668000
H       0.377000    4.794000   -1.495000
H       0.309000    5.276000    0.248000
H       3.121000    3.843000    0.872000
H       1.672000    3.908000    1.950000
H       2.366000    2.327000    1.459000
C      -1.551000    2.796000   -1.029000
H      -1.700000    3.895000   -0.980000
C      -1.102000    2.409000   -2.441000
C      -2.893000    2.129000   -0.713000
H      -1.798000    2.843000   -3.190000
H      -0.083000    2.790000   -2.657000
H      -1.102000    1.306000   -2.565000
H      -3.659000    2.446000   -1.452000
H      -2.799000    1.023000   -0.750000
H      -3.249000    2.427000    0.295000
C      -1.869000   -2.567000   -0.916000
H      -2.576000   -1.744000   -0.677000
C      -1.472000   -2.382000   -2.384000
C      -2.645000   -3.869000   -0.689000
H      -2.358000   -2.510000   -3.040000
H      -1.088000   -1.356000   -2.550000
H      -0.696000   -3.104000   -2.698000
H      -3.466000   -3.957000   -1.432000
H      -2.005000   -4.764000   -0.781000
H      -3.119000   -3.859000    0.312000
C       1.043000   -3.354000   -0.306000
H       1.481000   -2.869000   -1.204000
C       2.097000   -3.355000    0.805000
C       0.701000   -4.803000   -0.671000
H       3.053000   -3.776000    0.428000
H       2.287000   -2.328000    1.165000
H       1.754000   -3.960000    1.671000
H       1.634000   -5.363000   -0.896000
H       0.190000   -5.319000    0.164000
H       0.082000   -4.854000   -1.584000
C       1.891000   -0.001000   -0.676000
C       3.138000    0.038000    0.153000
C       1.880000   -0.025000   -2.018000
C       3.080000   -0.028000   -2.917000
H       4.024000   -0.027000   -2.355000
H       3.077000    0.856000   -3.577000
H       3.076000   -0.913000   -3.575000
H       3.715000    0.955000   -0.049000
H       3.793000   -0.813000   -0.091000
H       0.917000   -0.040000   -2.554000
H       2.942000    0.001000    1.230000

79
[TS 10-11syn]+ (dichloromethane)
Ir      0.000000    0.000000    0.000000
Si      0.000000    0.000000    2.476000
C       1.767000    0.000000    3.129000
P      -0.894000    2.216000    0.581000
P      -0.722000   -2.129000    0.599000
C      -0.823000    1.573000    3.177000
C      -1.274000    2.603000    2.328000
C      -1.801000    3.788000    2.865000
C      -1.911000    3.935000    4.243000
C      -1.462000    2.929000    5.096000
C      -0.908000    1.769000    4.565000
C      -0.883000   -1.535000    3.195000
C      -1.254000   -2.552000    2.295000
C      -1.870000   -3.728000    2.747000
C      -2.124000   -3.888000    4.105000
C      -1.748000   -2.897000    5.013000
C      -1.130000   -1.736000    4.561000
H       2.362000    0.828000    2.719000
H       1.734000    0.120000    4.225000
H       2.286000   -0.944000    2.913000
H      -2.113000    4.631000    2.251000
H      -2.333000    4.857000    4.650000
H      -1.530000    3.055000    6.179000
H      -0.527000    1.014000    5.255000
H      -2.175000   -4.533000    2.078000
H      -2.615000   -4.798000    4.454000
H      -1.939000   -3.034000    6.080000
H      -0.838000   -0.984000    5.296000
C       0.465000    3.391000    0.068000
H       0.608000    3.303000   -1.026000
C       0.146000    4.858000    0.363000
C       1.776000    2.990000    0.743000
H       0.936000    5.506000   -0.074000
H      -0.815000    5.152000   -0.101000
H       0.118000    5.053000    1.454000
H       2.604000    3.643000    0.394000
H       1.689000    3.080000    1.847000
H       2.034000    1.943000    0.484000
C      -2.294000    2.656000   -0.590000
H      -1.876000    3.214000   -1.452000
C      -2.938000    1.383000   -1.127000
C      -3.376000    3.535000    0.046000
H      -3.737000    1.631000   -1.859000
H      -2.188000    0.767000   -1.659000
H      -3.389000    0.806000   -0.292000
H      -4.232000    3.656000   -0.652000
H      -3.759000    3.080000    0.983000
H      -2.991000    4.554000    0.236000
C      -2.158000   -2.297000   -0.593000
H      -2.686000   -1.330000   -0.533000
C      -1.689000   -2.445000   -2.042000
C      -3.204000   -3.350000   -0.218000
H      -2.553000   -2.337000   -2.733000
H      -0.957000   -1.651000   -2.289000
H      -1.224000   -3.434000   -2.222000
H      -4.026000   -3.344000   -0.966000
H      -2.786000   -4.370000   -0.185000
H      -3.659000   -3.101000    0.763000
C       0.572000   -3.406000    0.100000
H       0.909000   -3.179000   -0.928000
C       1.787000   -3.318000    1.030000
C       0.064000   -4.852000    0.092000
H       2.544000   -4.082000    0.753000
H       2.283000   -2.334000    0.951000
H       1.486000   -3.485000    2.086000
H       0.879000   -5.531000   -0.239000
H      -0.245000   -5.179000    1.102000
H      -0.758000   -4.992000   -0.629000
C       0.684000    0.670000   -1.865000
C       1.552000   -0.399000   -1.540000
C       0.351000    1.399000   -2.930000
C       1.029000    1.299000   -4.259000
H       0.301000    1.035000   -5.043000
H       1.457000    2.274000   -4.547000
H       1.833000    0.550000   -4.258000
H       2.593000   -0.165000   -1.275000
H       1.454000   -1.360000   -2.056000
H      -0.462000    2.129000   -2.876000
H       1.488000   -0.500000    0.092000

79
[11calc_syn]+ (dichloromethane)
Ir     -0.002000   -0.002000    0.001000
Si      0.007000    0.004000    2.496000
C       1.776000   -0.017000    3.173000
P      -0.175000    2.326000    0.614000
P      -0.447000   -2.308000    0.643000
C      -0.641000    1.651000    3.190000
C      -0.407000    2.778000    2.376000
C      -0.434000    4.070000    2.922000
C      -0.778000    4.246000    4.258000
C      -1.099000    3.147000    5.052000
C      -1.011000    1.861000    4.526000
C      -0.744000   -1.583000    3.225000
C      -0.827000   -2.717000    2.393000
C      -1.151000   -3.971000    2.934000
C      -1.421000   -4.091000    4.293000
C      -1.353000   -2.976000    5.125000
C      -1.002000   -1.739000    4.595000
H       2.290000    0.944000    3.037000
H       1.700000   -0.193000    4.259000
H       2.401000   -0.815000    2.749000
H      -0.217000    4.964000    2.342000
H      -0.809000    5.256000    4.674000
H      -1.394000    3.290000    6.094000
H      -1.222000    1.017000    5.183000
H      -1.219000   -4.881000    2.341000
H      -1.683000   -5.070000    4.700000
H      -1.559000   -3.074000    6.194000
H      -0.910000   -0.893000    5.277000
C       1.351000    3.189000   -0.062000
H       1.639000    2.683000   -1.001000
C       1.154000    4.670000   -0.400000
C       2.530000    3.017000    0.897000
H       2.083000    5.075000   -0.855000
H       0.349000    4.807000   -1.148000
H       0.938000    5.270000    0.502000
H       3.435000    3.515000    0.490000
H       2.301000    3.456000    1.891000
H       2.768000    1.941000    1.013000
C      -1.650000    3.025000   -0.321000
H      -1.347000    3.296000   -1.346000
C      -2.743000    1.967000   -0.441000
C      -2.237000    4.288000    0.322000
H      -2.927000    1.475000    0.538000
H      -3.695000    2.416000   -0.798000
H      -2.449000    1.218000   -1.196000
H      -3.052000    4.693000   -0.315000
H      -2.666000    4.063000    1.321000
H      -1.475000    5.084000    0.410000
C      -1.888000   -2.850000   -0.446000
H      -1.477000   -3.302000   -1.374000
C      -2.807000   -3.887000    0.213000
C      -2.729000   -1.641000   -0.850000
H      -3.649000   -4.137000   -0.468000
H      -2.278000   -4.836000    0.402000
H      -3.238000   -3.492000    1.157000
H      -3.669000   -1.954000   -1.353000
H      -2.983000   -1.031000    0.043000
H      -2.175000   -1.021000   -1.578000
C       0.978000   -3.391000    0.066000
H       1.118000   -3.241000   -1.020000
C       2.272000   -2.986000    0.773000
C       0.742000   -4.891000    0.255000
H       3.115000   -3.624000    0.432000
H       2.534000   -1.938000    0.534000
H       2.165000   -3.097000    1.873000
H       1.566000   -5.459000   -0.229000
H       0.742000   -5.168000    1.327000
H      -0.194000   -5.212000   -0.236000
C       0.357000    0.527000   -2.051000
C       0.607000   -0.838000   -1.920000
C       0.326000    1.474000   -2.986000
C       0.652000    1.208000   -4.423000
H       0.895000    0.152000   -4.601000
H      -0.196000    1.487000   -5.070000
H       1.507000    1.825000   -4.745000
H       1.654000   -1.164000   -1.868000
H      -0.071000   -1.568000   -2.379000
H       0.084000    2.516000   -2.767000
H       1.493000    0.026000    0.275000

79
[TS 11syn-2]+  (dichloromethane)
Ir      0.000000    0.000000    0.000000
Si      0.000000    0.000000    2.480000
C       1.776000    0.000000    3.107000
P      -0.920000    2.203000    0.609000
P      -0.728000   -2.143000    0.607000
C      -0.888000    1.540000    3.186000
C      -1.407000    2.538000    2.335000
C      -2.042000    3.671000    2.866000
C      -2.183000    3.802000    4.243000
C      -1.654000    2.837000    5.099000
C      -0.999000    1.729000    4.573000
C      -0.822000   -1.557000    3.213000
C      -1.169000   -2.589000    2.323000
C      -1.729000   -3.787000    2.791000
C      -1.942000   -3.956000    4.155000
C      -1.586000   -2.950000    5.053000
C      -1.031000   -1.764000    4.585000
H       2.398000    0.789000    2.664000
H       1.762000    0.149000    4.199000
H       2.256000   -0.970000    2.908000
H      -2.406000    4.490000    2.246000
H      -2.689000    4.681000    4.648000
H      -1.742000    2.957000    6.181000
H      -0.563000    1.008000    5.267000
H      -2.033000   -4.600000    2.132000
H      -2.388000   -4.885000    4.516000
H      -1.745000   -3.092000    6.124000
H      -0.757000   -0.998000    5.312000
C       0.433000    3.431000    0.196000
H       0.522000    3.498000   -0.906000
C       0.159000    4.850000    0.705000
C       1.766000    2.939000    0.761000
H       0.980000    5.526000    0.382000
H      -0.774000    5.252000    0.275000
H       0.114000    4.880000    1.812000
H       2.593000    3.599000    0.423000
H       1.738000    2.942000    1.871000
H       1.984000    1.911000    0.409000
C      -2.254000    2.603000   -0.650000
H      -1.763000    3.013000   -1.558000
C      -2.974000    1.324000   -1.057000
C      -3.292000    3.619000   -0.166000
H      -3.732000    1.535000   -1.841000
H      -2.253000    0.602000   -1.480000
H      -3.484000    0.876000   -0.177000
H      -4.060000    3.779000   -0.953000
H      -3.809000    3.251000    0.745000
H      -2.835000    4.605000    0.023000
C      -2.254000   -2.284000   -0.473000
H      -2.782000   -1.323000   -0.343000
C      -1.906000   -2.405000   -1.960000
C      -3.268000   -3.347000   -0.040000
H      -2.826000   -2.299000   -2.573000
H      -1.208000   -1.600000   -2.261000
H      -1.447000   -3.386000   -2.191000
H      -4.143000   -3.332000   -0.723000
H      -2.847000   -4.367000   -0.057000
H      -3.651000   -3.119000    0.976000
C       0.508000   -3.418000   -0.004000
H       0.760000   -3.165000   -1.050000
C       1.780000   -3.349000    0.848000
C       0.002000   -4.864000   -0.015000
H       2.554000   -4.033000    0.440000
H       2.205000   -2.329000    0.855000
H       1.562000   -3.642000    1.898000
H       0.793000   -5.527000   -0.427000
H      -0.225000   -5.226000    1.005000
H      -0.871000   -4.987000   -0.677000
C       1.262000   -0.414000   -1.644000
C       0.608000    0.808000   -1.920000
C       2.235000   -1.190000   -2.131000
C       2.845000   -0.983000   -3.477000
H       3.929000   -0.798000   -3.384000
H       2.737000   -1.892000   -4.092000
H       2.389000   -0.139000   -4.012000
H      -0.228000    0.836000   -2.630000
H       1.243000    1.700000   -1.953000
H       2.652000   -2.014000   -1.544000
H       1.519000   -0.422000   -0.033000

79
[2calc]+ (dichloromethane)
Ir      0.000000    0.000000    0.000000
Si      0.000000    0.000000    2.339000
C       1.676000    0.000000    3.200000
P      -1.869000    1.613000    0.491000
P      -0.853000   -2.177000    0.366000
C      -0.893000    1.558000    2.995000
C      -1.787000    2.295000    2.188000
C      -2.501000    3.374000    2.730000
C      -2.306000    3.740000    4.059000
C      -1.405000    3.039000    4.859000
C      -0.709000    1.957000    4.328000
C      -1.046000   -1.502000    2.939000
C      -1.506000   -2.495000    2.041000
C      -2.277000   -3.573000    2.490000
C      -2.607000   -3.664000    3.839000
C      -2.159000   -2.699000    4.741000
C      -1.383000   -1.633000    4.293000
H       2.120000    1.007000    3.150000
H       1.535000   -0.254000    4.263000
H       2.404000   -0.714000    2.792000
H      -3.214000    3.964000    2.157000
H      -2.863000    4.586000    4.467000
H      -1.247000    3.337000    5.898000
H      -0.003000    1.423000    4.969000
H      -2.637000   -4.354000    1.821000
H      -3.218000   -4.500000    4.186000
H      -2.420000   -2.778000    5.799000
H      -1.049000   -0.884000    5.017000
C      -1.688000    2.989000   -0.776000
H      -0.613000    3.198000   -0.846000
C      -2.144000    2.539000   -2.169000
C      -2.284000    4.346000   -0.386000
H      -1.754000    3.239000   -2.939000
H      -1.755000    1.524000   -2.395000
H      -3.246000    2.519000   -2.258000
H      -2.149000    5.069000   -1.219000
H      -3.360000    4.301000   -0.155000
H      -1.739000    4.761000    0.487000
C      -3.620000    0.939000    0.245000
H      -3.671000    0.465000   -0.754000
C      -3.944000   -0.109000    1.309000
C      -4.728000    2.001000    0.279000
H      -4.987000   -0.478000    1.201000
H      -3.296000   -0.978000    1.183000
H      -3.814000    0.304000    2.332000
H      -5.725000    1.513000    0.227000
H      -4.700000    2.590000    1.214000
H      -4.690000    2.662000   -0.602000
C      -2.096000   -2.384000   -1.019000
H      -2.646000   -1.431000   -1.063000
C      -1.411000   -2.512000   -2.383000
C      -3.153000   -3.466000   -0.784000
H      -2.160000   -2.384000   -3.194000
H      -0.642000   -1.719000   -2.500000
H      -0.928000   -3.496000   -2.518000
H      -3.834000   -3.523000   -1.659000
H      -2.711000   -4.466000   -0.630000
H      -3.774000   -3.202000    0.096000
C       0.464000   -3.498000    0.113000
H       1.025000   -3.262000   -0.813000
C       1.434000   -3.501000    1.303000
C      -0.090000   -4.921000   -0.048000
H       2.335000   -4.104000    1.062000
H       1.760000   -2.479000    1.552000
H       0.950000   -3.929000    2.207000
H       0.746000   -5.653000   -0.060000
H      -0.761000   -5.191000    0.790000
H      -0.615000   -5.051000   -1.009000
C       2.083000    0.569000   -0.225000
C       1.918000   -0.735000   -0.749000
C       1.393000    1.633000   -0.831000
C       1.212000    1.713000   -2.333000
H       2.200000    1.661000   -2.821000
H       0.759000    2.663000   -2.639000
H       0.608000    0.903000   -2.775000
H       1.745000   -0.864000   -1.825000
H       2.511000   -1.535000   -0.306000
H       2.609000    0.721000    0.721000
H       1.478000    2.589000   -0.304000

87
16calc (dichloromethane)
Ir      0.000000    0.000000    0.000000
Si      0.000000    0.000000    2.364000
C       1.610000    0.000000    3.352000
P      -1.785000    1.594000    0.480000
P      -0.921000   -2.207000    0.437000
C      -1.027000    1.461000    3.054000
C      -2.045000    2.007000    2.248000
C      -3.034000    2.826000    2.812000
C      -2.975000    3.153000    4.164000
C      -1.926000    2.688000    4.954000
C      -0.967000    1.842000    4.403000
C      -1.102000   -1.461000    2.991000
C      -1.637000   -2.429000    2.110000
C      -2.457000   -3.457000    2.597000
C      -2.771000   -3.514000    3.951000
C      -2.248000   -2.570000    4.834000
C      -1.415000   -1.564000    4.354000
H       2.179000    0.923000    3.158000
H       1.379000   -0.027000    4.428000
H       2.266000   -0.857000    3.148000
H      -3.849000    3.251000    2.230000
H      -3.748000    3.795000    4.594000
H      -1.864000    2.974000    6.007000
H      -0.166000    1.465000    5.044000
H      -2.842000   -4.252000    1.959000
H      -3.419000   -4.313000    4.318000
H      -2.487000   -2.623000    5.899000
H      -1.015000   -0.833000    5.063000
C      -1.345000    3.228000   -0.360000
H      -0.270000    3.379000   -0.163000
C      -1.543000    3.220000   -1.888000
C      -2.013000    4.457000    0.272000
H      -0.591000    3.444000   -2.407000
H      -1.917000    2.249000   -2.247000
H      -2.271000    3.992000   -2.218000
H      -1.707000    5.375000   -0.273000
H      -3.116000    4.389000    0.236000
H      -1.677000    4.586000    1.320000
C      -3.421000    1.007000   -0.245000
H      -3.191000    0.494000   -1.199000
C      -4.075000   -0.002000    0.700000
C      -4.441000    2.108000   -0.566000
H      -4.923000   -0.511000    0.193000
H      -3.349000   -0.768000    1.009000
H      -4.454000    0.500000    1.616000
H      -5.350000    1.649000   -1.013000
H      -4.761000    2.651000    0.340000
H      -4.062000    2.823000   -1.313000
C      -2.090000   -2.621000   -0.978000
H      -2.493000   -1.649000   -1.313000
C      -1.361000   -3.228000   -2.182000
C      -3.306000   -3.464000   -0.591000
H      -2.009000   -3.187000   -3.082000
H      -0.431000   -2.666000   -2.391000
H      -1.099000   -4.290000   -2.019000
H      -3.998000   -3.536000   -1.458000
H      -3.022000   -4.494000   -0.307000
H      -3.868000   -2.984000    0.234000
C       0.414000   -3.537000    0.405000
H       0.895000   -3.534000   -0.593000
C       1.488000   -3.257000    1.462000
C      -0.131000   -4.953000    0.653000
H       2.327000   -3.978000    1.355000
H       1.900000   -2.244000    1.350000
H       1.072000   -3.349000    2.487000
H       0.680000   -5.696000    0.495000
H      -0.493000   -5.070000    1.695000
H      -0.947000   -5.217000   -0.036000
C       2.141000    0.242000   -0.015000
C       1.859000   -0.773000   -0.948000
C       1.625000    1.549000   -0.254000
C       1.860000    2.240000   -1.580000
H       2.940000    2.220000   -1.808000
H       1.581000    3.301000   -1.537000
H       1.330000    1.794000   -2.429000
H       2.287000   -1.767000   -0.813000
H       1.650000   -0.525000   -1.991000
H       1.724000    2.218000    0.610000
O      -0.758000    0.090000   -2.238000
S      -0.468000    0.118000   -3.706000
C      -2.167000   -0.027000   -4.447000
O       0.256000   -1.056000   -4.198000
O      -0.005000    1.412000   -4.216000
F      -2.055000   -0.338000   -5.733000
F      -2.893000   -0.962000   -3.851000
F      -2.820000    1.125000   -4.351000
H       2.642000   -0.003000    0.925000

87
TS 16-17 (dichloromethane)
Ir      0.000000    0.000000    0.000000
Si      0.000000    0.000000    2.316000
C       1.653000    0.000000    3.240000
P      -1.539000    1.809000    0.476000
P      -1.005000   -2.074000    0.354000
C      -0.971000    1.481000    3.066000
C      -1.855000    2.203000    2.240000
C      -2.737000    3.142000    2.795000
C      -2.721000    3.387000    4.165000
C      -1.808000    2.724000    4.986000
C      -0.942000    1.782000    4.438000
C      -1.116000   -1.458000    2.942000
C      -1.719000   -2.349000    2.025000
C      -2.572000   -3.365000    2.479000
C      -2.855000   -3.482000    3.837000
C      -2.260000   -2.618000    4.755000
C      -1.394000   -1.625000    4.307000
H       2.121000    0.992000    3.129000
H       1.502000   -0.180000    4.317000
H       2.369000   -0.749000    2.875000
H      -3.427000    3.727000    2.189000
H      -3.412000    4.119000    4.588000
H      -1.777000    2.940000    6.057000
H      -0.236000    1.270000    5.097000
H      -3.017000   -4.101000    1.810000
H      -3.533000   -4.268000    4.179000
H      -2.471000   -2.722000    5.823000
H      -0.935000   -0.959000    5.043000
C      -0.749000    3.364000   -0.227000
H       0.305000    3.323000    0.123000
C      -0.700000    3.381000   -1.754000
C      -1.319000    4.676000    0.323000
H       0.095000    4.077000   -2.096000
H      -0.461000    2.378000   -2.131000
H      -1.647000    3.720000   -2.208000
H      -0.839000    5.541000   -0.184000
H      -2.410000    4.752000    0.171000
H      -1.090000    4.772000    1.404000
C      -3.175000    1.493000   -0.387000
H      -2.937000    1.041000   -1.372000
C      -3.982000    0.480000    0.433000
C      -4.053000    2.723000   -0.648000
H      -4.819000    0.074000   -0.174000
H      -3.344000   -0.362000    0.758000
H      -4.398000    0.956000    1.347000
H      -4.985000    2.406000   -1.164000
H      -4.353000    3.223000    0.290000
H      -3.568000    3.449000   -1.316000
C      -2.228000   -2.323000   -1.060000
H      -2.580000   -1.304000   -1.313000
C      -1.585000   -2.878000   -2.342000
C      -3.480000   -3.118000   -0.686000
H      -2.163000   -2.530000   -3.225000
H      -0.540000   -2.530000   -2.454000
H      -1.594000   -3.983000   -2.379000
H      -4.192000   -3.112000   -1.539000
H      -3.238000   -4.172000   -0.455000
H      -3.995000   -2.647000    0.175000
C       0.247000   -3.479000    0.221000
H       0.805000   -3.359000   -0.730000
C       1.255000   -3.415000    1.376000
C      -0.392000   -4.876000    0.242000
H       2.099000   -4.111000    1.184000
H       1.664000   -2.403000    1.491000
H       0.778000   -3.695000    2.339000
H       0.394000   -5.647000    0.088000
H      -0.881000   -5.082000    1.215000
H      -1.133000   -5.016000   -0.557000
C       1.975000    0.842000   -0.553000
C       1.897000   -0.599000   -0.698000
C       2.205000    1.762000   -1.629000
C       2.485000    1.491000   -2.951000
H       2.764000    0.474000   -3.249000
H       2.868000    2.304000   -3.578000
H       2.556000   -1.201000   -0.067000
H       1.850000   -0.991000   -1.724000
H       2.191000    2.823000   -1.344000
H       2.331000    1.239000    0.407000
H       1.169000    1.476000   -3.715000
O      -0.605000   -0.016000   -2.564000
S      -0.546000    0.122000   -4.018000
C      -2.218000    0.727000   -4.543000
O      -0.268000   -1.043000   -4.834000
O       0.310000    1.346000   -4.422000
F      -2.251000    0.869000   -5.855000
F      -3.117000   -0.169000   -4.175000
F      -2.495000    1.882000   -3.970000

87
17calc (dichloromethane)
Ir      0.000000    0.000000    0.000000
Si      0.000000    0.000000    2.313000
C       1.694000    0.000000    3.159000
P      -1.630000    1.738000    0.463000
P      -0.774000   -2.122000    0.404000
C      -0.881000    1.553000    3.032000
C      -1.673000    2.363000    2.190000
C      -2.382000    3.451000    2.720000
C      -2.288000    3.753000    4.076000
C      -1.490000    2.975000    4.914000
C      -0.796000    1.888000    4.392000
C      -1.008000   -1.511000    2.986000
C      -1.432000   -2.509000    2.077000
C      -2.166000   -3.615000    2.523000
C      -2.501000   -3.726000    3.870000
C      -2.086000   -2.753000    4.780000
C      -1.340000   -1.663000    4.340000
H       2.248000   -0.941000    3.039000
H       2.312000    0.819000    2.758000
H       1.574000    0.170000    4.242000
H      -3.010000    4.098000    2.108000
H      -2.841000    4.606000    4.475000
H      -1.410000    3.220000    5.977000
H      -0.170000    1.295000    5.065000
H      -2.492000   -4.410000    1.851000
H      -3.087000   -4.583000    4.210000
H      -2.348000   -2.847000    5.837000
H      -1.025000   -0.911000    5.069000
C      -1.179000    3.139000   -0.698000
H      -0.071000    3.188000   -0.670000
C      -1.574000    2.831000   -2.145000
C      -1.654000    4.529000   -0.267000
H      -2.658000    2.954000   -2.320000
H      -1.040000    3.518000   -2.836000
H      -1.293000    1.791000   -2.402000
H      -1.343000    5.283000   -1.022000
H      -2.751000    4.587000   -0.163000
H      -1.172000    4.815000    0.690000
C      -3.382000    1.202000    0.036000
H      -3.357000    0.743000   -0.973000
C      -3.856000    0.150000    1.043000
C      -4.416000    2.335000    0.005000
H      -4.822000   -0.290000    0.717000
H      -3.125000   -0.666000    1.130000
H      -3.987000    0.601000    2.051000
H      -4.486000    2.847000    0.982000
H      -4.209000    3.066000   -0.792000
H      -5.420000    1.915000   -0.223000
C      -2.039000   -2.363000   -0.960000
H      -2.577000   -1.401000   -1.037000
C      -1.378000   -2.566000   -2.326000
C      -3.110000   -3.416000   -0.668000
H      -2.143000   -2.508000   -3.128000
H      -0.625000   -1.769000   -2.503000
H      -0.882000   -3.551000   -2.408000
H      -3.820000   -3.477000   -1.520000
H      -2.680000   -4.420000   -0.509000
H      -3.696000   -3.119000    0.225000
C       0.572000   -3.408000    0.102000
H       1.050000   -3.187000   -0.875000
C       1.645000   -3.308000    1.189000
C       0.061000   -4.855000    0.061000
H       2.486000   -3.999000    0.967000
H       2.057000   -2.289000    1.234000
H       1.225000   -3.564000    2.185000
H       0.918000   -5.552000   -0.061000
H      -0.460000   -5.126000    0.998000
H      -0.599000   -5.035000   -0.803000
C       1.639000    0.985000   -1.092000
C       1.924000   -0.393000   -0.768000
C       1.390000    1.423000   -2.460000
C       1.352000    0.680000   -3.595000
H       1.573000   -0.393000   -3.594000
H       1.287000    1.178000   -4.566000
H       2.685000   -0.562000    0.002000
H       2.000000   -1.113000   -1.594000
H       1.265000    2.505000   -2.586000
H       2.072000    1.766000   -0.457000
O      -2.926000    0.196000   -3.602000
S      -2.464000   -0.068000   -4.947000
C      -2.514000    1.556000   -5.851000
O      -3.096000   -1.046000   -5.798000
O      -0.911000   -0.364000   -4.981000
F      -2.273000    1.364000   -7.131000
F      -3.710000    2.088000   -5.696000
F      -1.600000    2.368000   -5.347000
H      -0.368000    0.136000   -4.301000
